# Supplementary material for: Behavioral phenotype, intestinal microbiome, and brain neuronal activity of male serotonin transporter knockout mice
Source: Mol Brain. 2023 Mar 29;16:32. doi: 10.1186/s13041-023-01020-2 (PMC10061809; doi:10.1186/s13041-023-01020-2)
Supplement: Supplementary file 4 — Additional file 4: Table S1. A battery of behavioral tests in 5-HTT-deficient and wild-type mice. Table S2. Statistical analysis of behavioral data of 5-HTT-deficient and wild-type mice. Table S3. Relative abundance of intestinal microbiota at the phylum level in 5-HTT−/− and 5-HTT+/+ mice. Table S4. Relative abundance of intestinal microbiota at the genus level in 5-HTT−/− and 5-HTT+/+ mice. Table S5. Number of c-Fos-positive cells in the brain in 5-HTT−/− and 5-HTT+/+ mice. Table S6. Behavioral study of 5-HTT-deficient animals [file 13041_2023_1020_MOESM4_ESM.xlsx]

## Sheet: Supplementary Table 1
Supplementary Table 1. A battery of behavioral tests in 5-HTT-deficient and wild-type mice.
		Age
Order	Test	SERT+/+	SERT+/-	SERT-/-	Figure
1	General health and neurological screen	16–22 wk (n = 15)	17–20 wk (n = 16)	16–22 wk (n = 15)	Figure 1a–d
2	Light/dark transition test	16–22 wk (n = 15)	18–20 wk (n = 16)	16–22 wk (n = 14)	Figure 2a–d
3	Open field test	17–22 wk (n = 15)	18–20 wk (n = 16)	17–22 wk (n = 15)	Figure 2e–h
4	Elevated plus maze test	17–23 wk (n = 14)	19–21 wk (n = 15)	17–23 wk (n = 14)	Figure 2i–l
5	Hot plate test	18–23 wk (n = 15)	19–22 wk (n = 16)	18–23 wk (n = 15)	Figure 1e
6	Social interaction test	18–23 wk (n = 7 pairs)	19–22 wk (n = 8 pairs)	18–23 wk (n = 7 pairs)	Figure 3a–e
7	Rotarod test	19–25 wk (n = 15)	20–23 wk (n = 16)	19–25 wk (n = 15)	Figure 1f
8	Three-chamber social approach test	20–26 wk (n = 15)	21–24 wk (n = 16)	20–25 wk (n = 15)	Figure 3f–i
9	Startle response/prepulse inhibition test	20–26 wk (n = 15)	22–24 wk (n = 16)	20–26 wk (n = 15)	Figure 1g, h
10	Porsolt forced swim test	20–26 wk (n = 15)	22–24 wk (n = 16)	20–26 wk (n = 14)	Figure 2m, n
11	T-maze spontaneous alternation test	21–27 wk (n = 15)	22–25 wk (n = 16)	21–27 wk (n = 14)	Figure 4a
12	Barnes maze test (acquisition session)	22–29 wk (n = 14)	23–27 wk (n = 16)	22–29 wk (n = 14)	Figure 4b–e
	Barnes maze test (probe trial 1, 1 day after last acquisition session)	23–29 wk (n = 14)	25–27 wk (n = 16)	23–29 wk (n = 14)	Figure 4f–h
	Barnes maze test (probe trial 2, 28 days after last acquisition session)	27–33 wk (n = 14)	28–31 wk (n = 16)	27–33 wk (n = 14)	Figure 4i–k
13	Tail suspension test	27–33 wk (n = 15)	29–31 wk (n = 16)	27–33 wk (n = 14)	Figure 2o
14	Sucrose preference test	27–33 wk (n = 15)	29–32 wk (n = 16)	27–33 wk (n = 14)	Figure 2p, q
15	Fear conditioning test	29–35 wk (n = 15)	30–33 wk (n = 16)	29–35 wk (n = 14)	Figure 4l–n; S1a–c, S1f–h
16	Home cage social interaction test	31–37 wk (n = 7 pairs)	32–36 wk (n = 8 pairs)	31–37 wk (n = 7 pairs)	Figure 3j–m
17	Fear conditioning test (29 days after conditioning)	33–39 wk (n = 15)	35–37 wk (n = 16)	33–39 wk (n = 14)	Figure 4o, p; S1d, e
	wk, week

## Sheet: Supplementary Table 2
Supplementary Table 2. Statistical analysis of behavioral data of 5-HTT-deficient and wild-type mice.
			ANOVA
Behavioral test	Measure	Figure	Genotype	Time/Trial/Block	Genotype × Time/Trial/Block
General health and neurological screen	Body weight (g)	Figure 1a	F2,43 = 5.75, p = 0.0061
	Body temperature (ºC)	Figure 1b	F2,43 = 2.44, p = 0.0994
	Grip strength (N)	Figure 1c	F2,43 = 0.01, p = 0.9923
	Wire hang latency (s)	Figure 1d	F2,43 = 8.59, p = 0.0007
Light/dark transition test	Distance traveled in dark chamber (cm)	Figure 2a (left)	F2,42 = 8.17, p = 0.0010
	Distance traveled in light chamber (cm)	Figure 2a (right)	F2,42 = 9.45, p = 0.0004
	Number of transitions	Figure 2b	F2,42 = 3.14, p = 0.0537
	Time spent in light chamber (s)	Figure 2c	F2,42 = 13.47, p < 0.0001
	Latency to enter light chamber (s)	Figure 2d	F2,42 = 3.15, p = 0.0531
Open field test	Distance traveled (cm)	Figure 2e	F2,43 = 9.82, p = 0.0003	F23,989 = 38.83, p < 0.0001	F46,989 = 1.59, p = 0.0085
	Vertical activity	Figure 2f	F2,43 = 23.75, p < 0.0001	F23,989 = 11.90, p < 0.0001	F46,989 = 2.21, p < 0.0001
	Time spent in center area (s)	Figure 2g	F2,43 = 26.65, p < 0.0001	F23,989 = 5.30, p < 0.0001	F46,989 = 2.05, p < 0.0001
	Stereotypic counts	Figure 2h	F2,43 = 29.43, p < 0.0001	F23,989 = 39.12, p < 0.0001	F46,989 = 1.81, p = 0.0010
Elevated plus maze test	Distance traveled (cm)	Figure 2i	F2,40 = 10.33, p = 0.0002
	Number of arm entries	Figure 2j	F2,40 = 5.84, p = 0.0060
	Time spent in open arms (%)	Figure 2k	F2,40 = 8.54, p = 0.0008
	Entries into open arms (%)	Figure 2l	F2,40 = 8.91, p = 0.0006
Hot plate test	Hot plate latency (s)	Figure 1e	F2,43 = 4.16, p = 0.0224
Social interaction test	Number of contacts	Figure 3a	F2,19 = 11.53, p = 0.0005
	Total duration of contacts (s)	Figure 3b	F2,19 = 10.99, p = 0.0007
	Total duration of active contacts (s)	Figure 3c	F2,19 = 12.15, p = 0.0004
	Mean duration per contact (s)	Figure 3d	F2,19 = 9.66, p = 0.0013
	Distance traveled (cm)	Figure 3e	F2,19 = 10.34, p = 0.0009
Rotarod test	Latency to fall (s)	Figure 1f	F2,43 = 6.36, p = 0.0038	F5,215 = 16.91, p < 0.0001	F10,215 = 1.40, p = 0.1818
Startle response/prepulse inhibition test	Startle amplitude (A.U.) at 110 dB stimulus	Figure 1g	F2,43 = 7.79, p = 0.0013
	Startle amplitude (A.U.) at 120 dB stimulus	Figure 1g	F2,43 = 6.54, p = 0.0033
	Prepulse inhibition (%) at 74-110 dB	Figure 1h	F2,43 = 1.42, p = 0.2535
	Prepulse inhibition (%) at 78-110 dB	Figure 1h	F2,43 = 0.69, p = 0.5054
	Prepulse inhibition (%) at 74-120 dB	Figure 1h	F2,43 = 0.27, p = 0.7626
	Prepulse inhibition (%) at 78-120 dB	Figure 1h	F2,43 = 1.98, p = 0.1498
Porsolt forced swim test (day 1)	Immobility time (%)	Figure 2m (left)	F2,42 = 7.92, p = 0.0012	F9,378 = 93.73, p < 0.0001	F18,378 = 3.64, p < 0.0001
	Distance traveled (cm)	Figure 2n (left)	F2,42 = 4.21, p = 0.0216	F9,378 = 178.50, p < 0.0001	F18,378 = 5.09, p < 0.0001
Porsolt forced swim test (day 2)	Immobility time (%)	Figure 2m (right)	F2,42 = 11.48, p = 0.0001	F9,378 = 15.28, p < 0.0001	F18,378 = 2.00, p = 0.0094
	Distance traveled (cm)	Figure 2n (right)	F2,42 = 4.35, p = 0.0192	F9,378 = 20.45, p < 0.0001	F18,378 = 1.71, p = 0.0357
T-maze spontaneous alternation test	Correct responses (%)	Figure 4a	F2,42 = 1.09, p = 0.3442
Barnes maze test (acquisition session)	Number of errors to first reach target hole	Figure 4b	F2,41 = 2.69, p = 0.0799	F8,328 = 6.18, p < 0.0001	F16,328 = 1.28, p = 0.2064
	Latency to reach target hole (s)	Figure 4c	F2,41 = 1.61, p = 0.2128	F8,328 = 23.14, p < 0.0001	F16,328 = 2.04, p = 0.0105
	Distance traveled to first reach target hole (cm)	Figure 4d	F2,41 = 1.04, p = 0.3640	F8,328 = 16.51, p < 0.0001	F16,328 = 1.23, p = 0.2440
	Number of omission errors	Figure 4e	F2,41 = 1.60, p = 0.2141	F8,328 = 0.91, p = 0.5067	F16,328 = 0.90, p = 0.5744
Barnes maze test (probe trial 1)	Time spent around target hole (s)	Figure 4f	F2,41 = 4.31, p = 0.0201
Barnes maze test (probe trial 2)	Time spent around target hole (s)	Figure 4i	F2,41 = 0.52, p = 0.5955
Tail suspension test	Immobility time (%)	Figure 2o	F2,42 = 2.53, p = 0.0914	F9,378 = 55.99, p < 0.0001	F18,378 = 1.50, p = 0.0869
Sucrose preference test	Water intake (g)	Figure 2p	F2,42 = 0.89, p = 0.4173	F3,126 = 6.64, p = 0.0003	F6,126 = 0.58, p = 0.7447
	Sucrose intake (g)	Figure 2q	F2,42 = 7.04, p = 0.0023	F3,126 = 21.17, p < 0.0001	F6,126 = 0.97, p = 0.4453
	Sucrose preference (%)	Figure 2r	F2,42 = 3.60, p = 0.0362	F3,126 = 8.59, p < 0.0001	F6,126 = 0.72, p = 0.6323
Fear conditioning test (conditioning, day 1)	Freezing time (%)	Figure 4l	F2,42 = 5.72, p = 0.0064	F7,294 = 74.55, p < 0.0001	F14,294 = 1.44, p = 0.1348
	Distance traveled (cm)	Supplementary Figure 1a	F2,42 = 11.72, p < 0.0001	F7,294 = 98.17, p < 0.0001	F14,294 = 6.57, p < 0.0001
Fear conditioning test (context test, day 2)	Freezing time (%)	Figure 4m	F2,42 = 3.29, p = 0.0469	F4,168 = 3.70, p = 0.0065	F8,168 = 9.28, p < 0.0001
	Distance traveled (cm)	Supplementary Figure 1b	F2,42 = 5.90, p = 0.0055	F4,168 = 7.70, p < 0.0001	F8,168 = 10.56, p < 0.0001
Fear conditioning test (cued test with no CS, day 2)	Freezing time (%)	Figure 4n	F2,42 = 0.70, p = 0.5001	F2,84 = 31.14, p < 0.0001	F4,84 = 1.98, p = 0.1047
	Freezing time (%)	Figure 4n	F2,42 = 1.82, p = 0.1738	F2,84 = 11.98, p < 0.0001	F4,84 = 5.91, p = 0.0003
Fear conditioning test (cued test with CS, day 2)	Distance traveled (cm)	Supplementary Figure 1c	F2,42 = 1.74, p = 0.1882	F2,84 = 71.89, p < 0.0001	F4,84 = 1.01, p = 0.4051
	Distance traveled (cm)	Supplementary Figure 1c	F2,42 = 4.55, p = 0.0163	F2,84 = 9.09, p = 0.0003	F4,84 = 5.01, p = 0.0011
Fear conditioning test (context test, day 30)	Freezing time (%)	Figure 4o	F2,42 = 0.56, p = 0.5754	F4,168 = 3.11, p = 0.0169	F8,168 = 2.28, p = 0.0240
	Distance traveled (cm)	Supplementary Figure 1d	F2,42 = 0.98, p = 0.3845	F4,168 = 2.22, p = 0.0688	F8,168 = 1.79, p = 0.0814
Fear conditioning test (cued test with no CS, day 30)	Freezing time (%)	Figure 4p	F2,42 = 0.18, p = 0.8400	F2,84 = 27.85, p < 0.0001	F4,84 = 0.42, p = 0.7923
	Freezing time (%)	Figure 4p	F2,42 = 2.12, p = 0.1333	F2,84 = 8.89, p = 0.0003	F4,84 = 4.64, p = 0.0020
Fear conditioning test (cued test with CS, day 30)	Distance traveled (cm)	Supplementary Figure 1e	F2,42 = 0.17, p = 0.8472	F2,84 = 59.48, p < 0.0001	F4,84 = 0.96, p = 0.4326
	Distance traveled (cm)	Supplementary Figure 1e	F2,42 = 5.22, p = 0.0094	F2,84 = 3.15, p = 0.0479	F4,84 = 3.66, p = 0.0085
Fear conditioning test (conditioning, day 1)	Distance traveled (cm) during and after US (1)	Supplementary Figure 1f	F2,42 = 5.73, p = 0.0063	F14,588 = 52.35, p < 0.0001	F28,588 = 0.88, p = 0.6473
	Distance traveled (cm) during and after US (2)	Supplementary Figure 1g	F2,42 = 2.53, p = 0.0919	F14,588 = 48.47, p < 0.0001	F28,588 = 0.51, p = 0.9842
	Distance traveled (cm) during and after US (3)	Supplementary Figure 1h	F2,42 = 2.97, p = 0.0621	F14,588 = 52.17, p < 0.0001	F28,588 = 0.91, p = 0.5950
Home cage social interaction test	Number of particles for 7 days	Figure 3j	F2,19 = 6.91, p = 0.0056	F167,3173 = 19.76, p < 0.0001	F334,3173 = 1.62, p < 0.0001
	Number of particles averaged for days 5–7	Figure 3k	F2,19 = 1.30, p = 0.2953	F23,437 = 36.44, p < 0.0001	F46,437 = 1.49, p = 0.0240
	Activity level (A.U.) for 7 days	Figure 3l	F2,19 = 8.23, p = 0.0027	F167,3173 = 37.81, p < 0.0001	F334,3173 = 2.57, p < 0.0001
	Activity level (A.U.) averaged for days 5–7	Figure 3m	F2,19 = 7.29, p = 0.0045	F23,437 = 51.85, p < 0.0001	F46,437 = 2.91, p < 0.0001
Behavioral test	Genotype		Comparison between measures	Paired t-test
Three-chamber test for sociability	SERT+/+	Figure 3f (left)	Time spent in chamber, empty vs. stranger	t14 = 5.05, p = 0.0002
	SERT+/-	Figure 3f (middle)	Time spent in chamber, empty vs. stranger	t15 = 2.09, p = 0.0536
	SERT-/-	Figure 3f (right)	Time spent in chamber, empty vs. stranger	t14 = 0.97, p = 0.3488
	SERT+/+	Figure 3g (left)	Time spent around cage, empty vs. stranger	t14 = 5.24, p = 0.0001
	SERT+/-	Figure 3g (middle)	Time spent around cage, empty vs. stranger	t15 = 3.33, p = 0.0045
	SERT-/-	Figure 3g (right)	Time spent around cage, empty vs. stranger	t14 = 1.16, p = 0.2663
Three-chamber test for social novelty preference	SERT+/+	Figure 3h (left)	Time spent in chamber, stranger 1 (familiar) vs. stranger 2	t14 = 1.17, p = 0.2615
	SERT+/-	Figure 3h (middle)	Time spent in chamber, stranger 1 (familiar) vs. stranger 2	t15 = 0.47, p = 0.6471
	SERT-/-	Figure 3h (right)	Time spent in chamber, stranger 1 (familiar) vs. stranger 2	t14 = 1.78, p = 0.0975
	SERT+/+	Figure 3i (left)	Time spent around cage, stranger 1 (familiar) vs. stranger 2	t14 = 1.96, p = 0.0700
	SERT+/-	Figure 3i (middle)	Time spent around cage, stranger 1 (familiar) vs. stranger 2	t15 = 0.86, p = 0.4045
	SERT-/-	Figure 3i (right)	Time spent around cage, stranger 1 (familiar) vs. stranger 2	t14 = 0.30, p = 0.7678
Barnes maze test (probe trial 1)	SERT+/+	Figure 4g (left)	Non-target holes vs. target hole	t13 = 4.53, p = 0.0006
	SERT+/-	Figure 4g (middle)	Non-target holes vs. target hole	t15 = 5.42, p < 0.0001
	SERT-/-	Figure 4g (right)	Non-target holes vs. target hole	t13 = 6.03, p = 0.0001
Barnes maze test (probe trial 1)	SERT+/+	Figure 4h (left)	Adjacent holes vs. target hole	t13 = 3.70, p = 0.0027
	SERT+/-	Figure 4h (middle)	Adjacent holes vs. target hole	t15 = 3.87, p = 0.0015
	SERT-/-	Figure 4h (right)	Adjacent holes vs. target hole	t13 = 4.59, p = 0.0005
Barnes maze test (probe trial 2)	SERT+/+	Figure 4j (left)	Non-target holes vs. target hole	t13 = 3.50, p = 0.0039
	SERT+/-	Figure 4j (middle)	Non-target holes vs. target hole	t15 = 3.99, p = 0.0012
	SERT-/-	Figure 4j (right)	Non-target holes vs. target hole	t13 = 3.04, p = 0.0095
Barnes maze test (probe trial 2)	SERT+/+	Figure 4k (left)	Adjacent holes vs. target hole	t13 = 2.01, p = 0.0652
	SERT+/-	Figure 4k (middle)	Adjacent holes vs. target hole	t15 = 1.99, p = 0.0653
	SERT-/-	Figure 4k (right)	Adjacent holes vs. target hole	t13 = 1.04, p = 0.3169

## Sheet: Supplementary Table 3
Supplementary Table 3. Relative abundance of intestinal microbiota at the phylum level in 5-HTT-/- and 5-HTT+/+ mice.
	5-HTT+/+						5-HTT-/-						Wilcoxon rank sum test
Phylum	Mean	SEM	Q1	Q2	Q3		Mean	SEM	Q1	Q2	Q3		Z value	p value
Actinobacteria	6.6485	2.2535	0.9493	4.5074	13.6381		0.5717	0.0738	0.383	0.4962	0.8113		2.7305	0.0063
Bacteroidetes	25.9948	2.1385	20.4239	27.3407	30.3268		33.3243	3.3638	24.121	35.0485	41.7911		1.8904	0.0587
Candidatus Saccharibacteria	0.63	0.1291	0.3227	0.6259	0.7715		0.8402	0.1001	0.6235	0.741	1.0871		1.1552	0.248
Cyanobacteria/Chloroplast	0.0008	0.0008	0	0	0		0.0009	0.0006	0	0	0.002		0.4622	0.644
Deferribacteres	0.1585	0.0699	0.0052	0.1006	0.2518		0.0849	0.0377	0.0063	0.0413	0.1435		0.4201	0.6744
Euryarchaeota	0.0024	0.0021	0	0	0.0019		0	0	0	0	0		1.4606	0.1441
Firmicutes	63.4555	1.8416	59.179	63.7067	68.3375		62.2639	3.4584	53.4069	60.5118	71.5154		0.4201	0.6744
Fusobacteria	0.0021	0.0021	0	0	0		0.0014	0.0007	0	0	0.0026		0.8968	0.3698
Proteobacteria	0.8567	0.144	0.5364	0.8435	1.0561		0.5863	0.0343	0.5328	0.595	0.6676		1.7854	0.0742
Synergistetes	0.0021	0.0016	0	0	0.0032		0	0	0	0	0		1.4606	0.1441
Tenericutes	0.014	0.0086	0	0.0033	0.0185		0.0072	0.004	0	0	0.0176		0.617	0.5372
Verrucomicrobia	0.0013	0.0013	0	0	0		0.0042	0.0025	0	0.0012	0.007		1.4046	0.1601
Rejected hit	2.2333	0.1111	1.8694	2.3477	2.5183		2.3151	0.1013	2.119	2.3213	2.5465		0.3151	0.7527

## Sheet: Supplementary Table 4
Supplementary Table 4. Relaative abundance of intestinal microbiota at the genus level in 5-HTT-/- and 5-HTT+/+ mice.
						5-HTT+/+						5-HTT-/-						Wilcoxon rank sum test
Domain	Phylum	Class	Order	Family	Genus	Mean	SEM	Q1	Q2	Q3		Mean	SEM	Q1	Q2	Q3		Z value	p value
Bacteria	Firmicutes	Bacilli	Lactobacillales	Aerococcaceae	Abiotrophia	0.0008	0.0006	0	0	0.0024		0	0	0	0	0		1.4606	0.1441
Bacteria	Firmicutes	Clostridia	Clostridiales	Ruminococcaceae	Acetanaerobacterium	0.0686	0.02	0.024	0.0513	0.102		0.0893	0.0116	0.0577	0.0924	0.1156		1.1552	0.248
Bacteria	Firmicutes	Clostridia	Clostridiales	Lachnospiraceae	Acetitomaculum	0.1615	0.0358	0.0739	0.1473	0.2691		0.1329	0.0276	0.0504	0.1309	0.2038		0.5251	0.5995
Bacteria	Firmicutes	Clostridia	Clostridiales	Ruminococcaceae	Acetivibrio	0.077	0.0143	0.0333	0.0923	0.1046		0.0432	0.0163	0.0128	0.0196	0.0714		1.5753	0.1152
Bacteria	Firmicutes	Clostridia	Clostridiales	Peptostreptococcaceae	Acetoanaerobium	0.0029	0.0016	0	0.0016	0.0035		0.0015	0.0012	0	0	0.002		1.0861	0.2774
Bacteria	Firmicutes	Clostridia	Clostridiales	Clostridiales_Incertae Sedis XII	Acidaminobacter	0.0466	0.0094	0.0272	0.0369	0.0684		0.0378	0.0066	0.0169	0.0395	0.0554		0.6301	0.5286
Bacteria	Firmicutes	Negativicutes	Selenomonadales	Acidaminococcaceae	Acidaminococcus	0.0007	0.0005	0	0	0.0019		0.0031	0.0023	0	0	0.0034		0.7661	0.4436
Bacteria	Actinobacteria	Actinobacteria	Actinomycetales	Actinomycetaceae	Actinomyces	0.0004	0.0004	0	0	0		0	0	0	0	0		1	0.3173
Bacteria	Actinobacteria	Actinobacteria	Coriobacteriales	Coriobacteriaceae	Adlercreutzia	0.035	0.0057	0.0235	0.0356	0.0413		0.0252	0.0049	0.0128	0.0295	0.0348		1.1552	0.248
Bacteria	Verrucomicrobia	Verrucomicrobiae	Verrucomicrobiales	Verrucomicrobiaceae	Akkermansia	0.0013	0.0013	0	0	0		0.0042	0.0025	0	0.0012	0.007		1.4046	0.1601
Bacteria	Bacteroidetes	Bacteroidia	Bacteroidales	Rikenellaceae	Alistipes	1.1091	0.3377	0.1691	0.9603	2.0423		1.0692	0.2623	0.4722	0.8277	1.5528		0.21	0.8336
Bacteria	Firmicutes	Clostridia	Clostridiales	Eubacteriaceae	Alkalibacter	0.0046	0.0014	0.0008	0.0034	0.009		0.004	0.001	0.0024	0.0033	0.0071		0.316	0.752
Bacteria	Firmicutes	Clostridia	Clostridiales	Eubacteriaceae	Alkalibaculum	0.0569	0.0134	0.0222	0.0483	0.093		0.062	0.0125	0.0314	0.0537	0.0866		0.21	0.8336
Bacteria	Bacteroidetes	Bacteroidia	Bacteroidales	Marinilabiaceae	Alkaliflexus	0.0017	0.0009	0	0	0.0035		0.0005	0.0005	0	0	0		1.0348	0.3008
Bacteria	Firmicutes	Clostridia	Clostridiales	Clostridiaceae 2	Alkaliphilus	0.0004	0.0004	0	0	0		0	0	0	0	0		1	0.3173
Bacteria	Bacteroidetes	Bacteroidia	Bacteroidales	Marinilabiliaceae	Alkalitalea	0.0018	0.001	0	0	0.0035		0.0023	0.001	0	0.0014	0.004		0.5786	0.5628
Bacteria	Firmicutes	Negativicutes	Selenomonadales	Veillonellaceae	Allisonella	0.0004	0.0004	0	0	0		0	0	0	0	0		1	0.3173
Bacteria	Firmicutes	Erysipelotrichia	Erysipelotrichales	Erysipelotrichaceae	Allobaculum	10.6386	2.4217	3.3326	10.5945	17.5565		3.6956	1.4646	0.2291	2.1461	7.8658		2.2054	0.0274
Bacteria	Firmicutes	Bacilli	Lactobacillales	Carnobacteriaceae	Alloiococcus	0.0081	0.0022	0.0037	0.0069	0.0119		0.0056	0.0028	0.0006	0.0032	0.0069		1.264	0.2062
Bacteria	Bacteroidetes	Bacteroidia	Bacteroidales	Prevotellaceae	Alloprevotella	0.0974	0.0315	0.0345	0.0492	0.1921		0.1203	0.0252	0.0748	0.1012	0.2016		0.8402	0.4008
Bacteria	Firmicutes	Clostridia	Clostridiales	Clostridiaceae 1	Anaerobacter	0.027	0.0093	0.0055	0.0182	0.0568		0.0293	0.0076	0.0064	0.0326	0.0483		0.0525	0.9581
Bacteria	Firmicutes	Clostridia	Clostridiales	Ruminococcaceae	Anaerobacterium	0.5743	0.1415	0.1852	0.5244	0.8844		0.7146	0.0707	0.5603	0.7571	0.8537		0.8402	0.4008
Bacteria	Firmicutes	Clostridia	Clostridiales	Ruminococcaceae	Anaerofilum	0.0011	0.0008	0	0	0.0019		0.0011	0.0005	0	0	0.0026		0.3831	0.7017
Bacteria	Firmicutes	Clostridia	Clostridiales	Eubacteriaceae	Anaerofustis	0.0044	0.0011	0.0032	0.0034	0.0063		0.0111	0.002	0.0075	0.0094	0.0123		2.9406	0.0033
Bacteria	Firmicutes	Negativicutes	Selenomonadales	Veillonellaceae	Anaeroglobus	0.0009	0.0009	0	0	0		0.0005	0.0005	0	0	0		0.0913	0.9273
Bacteria	Bacteroidetes	Bacteroidia	Bacteroidales	Marinilabiaceae	Anaerophaga	0.0008	0.0008	0	0	0		0	0	0	0	0		1	0.3173
Bacteria	Tenericutes	Mollicutes	Anaeroplasmatales	Anaeroplasmataceae	Anaeroplasma	0.014	0.0086	0	0.0033	0.0185		0.0072	0.004	0	0	0.0176		0.617	0.5372
Bacteria	Firmicutes	Clostridia	Clostridiales	Clostridiales_Incertae Sedis XI	Anaerosalibacter	0.183	0.0407	0.0813	0.1603	0.2823		0.1387	0.0114	0.1241	0.1324	0.1661		0.5251	0.5995
Bacteria	Firmicutes	Negativicutes	Selenomonadales	Veillonellaceae	Anaerosinus	0.0151	0.0031	0.007	0.0154	0.0228		0.0245	0.0096	0.0082	0.0131	0.0326		0.3151	0.7527
Bacteria	Firmicutes	Clostridia	Clostridiales	Incertae Sedis XI	Anaerosphaera	0.0007	0.0005	0	0	0.0019		0.0025	0.0014	0	0	0.0045		0.8938	0.3714
Bacteria	Firmicutes	Clostridia	Clostridiales	Clostridiaceae 1	Anaerosporobacter	0.9692	0.3056	0.3289	0.5563	1.8619		0.5128	0.1244	0.1694	0.4197	0.8915		1.1552	0.248
Bacteria	Firmicutes	Clostridia	Clostridiales	Lachnospiraceae	Anaerostipes	0.2548	0.0839	0.08	0.2311	0.2765		0.2511	0.0895	0.0712	0.1401	0.5266		0.4201	0.6744
Bacteria	Firmicutes	Clostridia	Clostridiales	Ruminococcaceae	Anaerotruncus	0.3807	0.0681	0.1953	0.3693	0.5435		0.3456	0.0409	0.2363	0.3237	0.4683		0.105	0.9164
Bacteria	Firmicutes	Negativicutes	Selenomonadales	Veillonellaceae	Anaerovibrio	0.0044	0.0015	0	0.0042	0.009		0.0068	0.0013	0.0041	0.005	0.0105		1.1586	0.2466
Bacteria	Firmicutes	Clostridia	Clostridiales	Clostridiaceae 2	Anaerovirgula	0	0	0	0	0		0.0003	0.0003	0	0	0		1	0.3173
Bacteria	Firmicutes	Clostridia	Clostridiales	Clostridiales_Incertae Sedis XIII	Anaerovorax	0.1961	0.031	0.1175	0.1774	0.2924		0.1876	0.0315	0.1124	0.1581	0.2687		0.21	0.8336
Bacteria	Firmicutes	Bacilli	Bacillales	Paenibacillaceae 2	Aneurinibacillus	0	0	0	0	0		0.0005	0.0005	0	0	0		1	0.3173
Bacteria	Actinobacteria	Actinobacteria	Actinomycetales	Micrococcaceae	Arthrobacter	0.0004	0.0004	0	0	0		0	0	0	0	0		1	0.3173
Bacteria	Actinobacteria	Actinobacteria	Coriobacteriales	Coriobacteriaceae	Asaccharobacter	0.0142	0.0026	0.0087	0.0134	0.022		0.0111	0.003	0.005	0.0099	0.0154		0.8402	0.4008
Bacteria	Firmicutes	Bacilli	Lactobacillales	Carnobacteriaceae	Atopobacter	0.0152	0.0038	0.0067	0.0116	0.0278		0.004	0.0018	0	0.0026	0.008		2.4226	0.0154
Bacteria	Firmicutes	Bacilli	Lactobacillales	Carnobacteriaceae	Atopococcus	0.0004	0.0004	0	0	0		0.0005	0.0005	0	0	0		0.0913	0.9273
Bacteria	Firmicutes	Bacilli	Lactobacillales	Carnobacteriaceae	Atopostipes	0	0	0	0	0		0.0006	0.0004	0	0	0.0018		1.4606	0.1441
Bacteria	Bacteroidetes	Cytophagia	Cytophagales	Flammeovirgaceae	Aureibacter	0.0042	0.0014	0.0008	0.0035	0.0059		0.0045	0.0013	0.0009	0.0041	0.0074		0.529	0.5968
Bacteria	Firmicutes	Bacilli	Bacillales	Bacillaceae 1	Bacillus	0.0004	0.0004	0	0	0		0.0027	0.0019	0	0	0.0059		0.7703	0.4411
Bacteria	Bacteroidetes	Bacteroidia	Bacteroidales	Bacteroidaceae	Bacteroides	1.365	0.3326	0.4293	1.3797	2.2842		2.1679	0.5706	1.021	1.7047	2.6978		1.0502	0.2936
Bacteria	Bacteroidetes	Bacteroidia	Bacteroidales	Porphyromonadaceae	Barnesiella	16.8453	1.5592	13.1444	16.371	20.6584		23.088	2.608	15.896	24.243	27.0075		1.7854	0.0742
Bacteria	Firmicutes	Bacilli	Lactobacillales	Enterococcaceae	Bavariicoccus	0.0004	0.0004	0	0	0		0.0005	0.0005	0	0	0		0.0913	0.9273
Bacteria	Proteobacteria	Betaproteobacteria	Neisseriales	Neisseriaceae	Bergeriella	0	0	0	0	0		0.0003	0.0003	0	0	0		1	0.3173
Bacteria	Actinobacteria	Actinobacteria	Bifidobacteriales	Bifidobacteriaceae	Bifidobacterium	5.8956	2.1536	0.2787	3.9453	12.6037		0.1221	0.0544	0.0062	0.0545	0.2967		2.4155	0.0157
Bacteria	Proteobacteria	Deltaproteobacteria	Desulfovibrionales	Desulfovibrionaceae	Bilophila	0.039	0.0076	0.0208	0.0461	0.0551		0.0703	0.0213	0.0248	0.0495	0.1344		0.8402	0.4008
Bacteria	Firmicutes	Clostridia	Clostridiales	Lachnospiraceae	Blautia	0.0575	0.0116	0.0329	0.0449	0.0929		0.1027	0.0223	0.047	0.0976	0.1715		1.5753	0.1152
Bacteria	Proteobacteria	Alphaproteobacteria	Rhizobiales	Bradyrhizobiaceae	Bradyrhizobium	0	0	0	0	0		0.0003	0.0003	0	0	0		1	0.3173
Bacteria	Firmicutes	Clostridia	Clostridiales	Clostridiaceae 3	Brassicibacter	0.0008	0.0005	0	0	0.0025		0.0008	0.0006	0	0	0.002		0	1
Bacteria	Firmicutes	Erysipelotrichia	Erysipelotrichales	Erysipelotrichaceae	Bulleidia	0.0007	0.0005	0	0	0.0019		0.0008	0.0005	0	0	0.0018		0	1
Bacteria	Firmicutes	Clostridia	Clostridiales	Ruminococcaceae	Butyricicoccus	0.2113	0.0467	0.1004	0.1896	0.3361		0.2589	0.0461	0.1766	0.2138	0.3884		0.8402	0.4008
Bacteria	Bacteroidetes	Bacteroidia	Bacteroidales	Porphyromonadaceae	Butyricimonas	0.0163	0.0057	0.0043	0.013	0.0206		0.0119	0.0022	0.0073	0.0144	0.0166		0.4729	0.6363
Bacteria	Firmicutes	Clostridia	Clostridiales	Lachnospiraceae	Butyrivibrio	0.1628	0.023	0.0986	0.1731	0.227		0.1954	0.0346	0.123	0.1873	0.299		0.4201	0.6744
Bacteria	Firmicutes	Clostridia	Clostridiales	Clostridiaceae 3	Caloranaerobacter	0.0056	0.0016	0.0009	0.0058	0.0089		0.0066	0.0016	0.0038	0.0055	0.0115		0.316	0.752
Bacteria	Firmicutes	Clostridia	Clostridiales	Clostridiaceae 4	Caminicella	0.0017	0.0007	0	0.0013	0.0033		0.0003	0.0003	0	0	0		1.7876	0.0738
Bacteria	Bacteroidetes	Flavobacteriia	Flavobacteriales	Flavobacteriaceae	Capnocytophaga	0.0004	0.0004	0	0	0		0	0	0	0	0		1	0.3173
Bacteria	Firmicutes	Bacilli	Lactobacillales	Carnobacteriaceae	Catellicoccus	0.0148	0.0039	0.0037	0.0168	0.024		0.0205	0.0054	0.011	0.0141	0.0319		0.4201	0.6744
Bacteria	Firmicutes	Erysipelotrichia	Erysipelotrichales	Erysipelotrichaceae	Catenibacterium	0.0098	0.0098	0	0	0		0.001	0.001	0	0	0		0.0913	0.9273
Bacteria	Firmicutes	Clostridia	Clostridiales	Lachnospiraceae	Catonella	0.0176	0.0056	0.0075	0.0129	0.0231		0.0125	0.0038	0.003	0.0126	0.0178		0.5251	0.5995
Bacteria	Firmicutes	Clostridia	Clostridiales	Ruminococcaceae	Cellulosibacter	0.032	0.0089	0.0071	0.0292	0.0526		0.0097	0.0032	0.003	0.0073	0.015		1.8904	0.0587
Bacteria	Firmicutes	Clostridia	Clostridiales	Lachnospiraceae	Cellulosilyticum	0.2011	0.0508	0.0896	0.172	0.2904		0.3349	0.1259	0.0912	0.202	0.457		0.5251	0.5995
Bacteria	Firmicutes	Bacilli	Bacillales	Bacillaceae 2	Cerasibacillus	0.0004	0.0004	0	0	0		0	0	0	0	0		1	0.3173
Bacteria	Proteobacteria	Gammaproteobacteria	Enterobacteriales	Enterobacteriaceae	Citrobacter	0	0	0	0	0		0.0003	0.0003	0	0	0		1	0.3173
Bacteria	Actinobacteria	Actinobacteria	Actinomycetales	Microbacteriaceae	Clavibacter	0.0004	0.0004	0	0	0		0.0005	0.0005	0	0	0		0.0913	0.9273
Bacteria	Synergistetes	Synergistia	Synergistales	Synergistaceae	Cloacibacillus	0.0021	0.0016	0	0	0.0032		0	0	0	0	0		1.4606	0.1441
Bacteria	Firmicutes	Clostridia	Clostridiales	Clostridiaceae 3	Clostridiisalibacter	0.0015	0.001	0	0	0.0038		0	0	0	0	0		1.4606	0.1441
Bacteria	Firmicutes	Clostridia	Clostridiales	Ruminococcaceae	Clostridium III	0.0063	0.0016	0.0028	0.0055	0.0098		0.0086	0.0033	0.0026	0.0056	0.0138		0.1576	0.8747
Bacteria	Firmicutes	Clostridia	Clostridiales	Ruminococcaceae	Clostridium IV	0.5053	0.0835	0.2455	0.531	0.72		0.9509	0.1825	0.4801	0.7943	1.4422		1.6803	0.0929
Bacteria	Firmicutes	Clostridia	Clostridiales	Peptostreptococcaceae	Clostridium XI	0.022	0.0148	0	0	0.0435		0.0011	0.0006	0	0	0.0026		0.543	0.5871
Bacteria	Fusobacteria	Fusobacteriia	Fusobacteriales	Fusobacteriaceae	Clostridium XIX	0	0	0	0	0		0.0007	0.0004	0	0	0.002		1.4606	0.1441
Bacteria	Firmicutes	Erysipelotrichia	Erysipelotrichales	Erysipelotrichaceae	Clostridium XVIII	0.0515	0.0353	0.007	0.0204	0.0293		0.0185	0.0103	0	0.0027	0.0492		1.2792	0.2008
Bacteria	Firmicutes	Clostridia	Clostridiales	Lachnospiraceae	Clostridium XlVa	10.8268	1.9607	5.5766	10.9416	16.3482		11.7502	1.512	7.5374	13.2185	15.2016		0.4201	0.6744
Bacteria	Firmicutes	Clostridia	Clostridiales	Lachnospiraceae	Clostridium XlVb	0.5225	0.1046	0.2725	0.4668	0.8284		0.5526	0.1228	0.3138	0.4466	0.7189		0	1
Bacteria	Firmicutes	Clostridia	Clostridiales	Clostridiaceae 1	Clostridium sensu stricto	1.3309	0.7146	0.0967	0.2426	3.6016		0.0047	0.0036	0	0	0.0046		3.4112	0.0006
Bacteria	Bacteroidetes	Flavobacteriia	Flavobacteriales	Flavobacteriaceae	Coenonia	0.0004	0.0004	0	0	0		0	0	0	0	0		1	0.3173
Bacteria	Actinobacteria	Actinobacteria	Coriobacteriales	Coriobacteriaceae	Collinsella	0.0113	0.0049	0.0034	0.0053	0.0245		0.0167	0.0073	0.004	0.008	0.0282		0.8933	0.3717
Bacteria	Firmicutes	Erysipelotrichia	Erysipelotrichales	Erysipelotrichaceae	Coprobacillus	0.0038	0.0023	0	0	0.0084		0.003	0.0021	0	0	0.0061		0.5108	0.6095
Bacteria	Bacteroidetes	Bacteroidia	Bacteroidales	Porphyromonadaceae	Coprobacter	3.5213	0.2909	2.864	3.3631	4.4297		3.7565	0.3334	2.8005	3.7786	4.7367		0.6301	0.5286
Bacteria	Firmicutes	Clostridia	Clostridiales	Lachnospiraceae	Coprococcus	1.9959	0.7973	0.8204	1.3278	2.1117		1.3731	0.2029	1.1113	1.2306	1.8903		0	1
Bacteria	Actinobacteria	Actinobacteria	Coriobacteriales	Coriobacteriaceae	Coriobacterium	0	0	0	0	0		0.0003	0.0003	0	0	0		1	0.3173
Bacteria	Firmicutes	Clostridia	Clostridiales	Peptococcaceae 2	Cryptanaerobacter	0.0043	0.0021	0	0.0016	0.0075		0.0042	0.0013	0.0007	0.004	0.0072		0.5392	0.5898
Bacteria	Firmicutes	Clostridia	Clostridiales	Defluviitaleaceae	Defluviitalea	0.4186	0.0396	0.3141	0.4212	0.5266		0.5691	0.1158	0.4491	0.5013	0.6414		1.0502	0.2936
Bacteria	Firmicutes	Negativicutes	Selenomonadales	Veillonellaceae	Dendrosporobacter	0.0004	0.0004	0	0	0		0.0003	0.0003	0	0	0		0.0913	0.9273
Bacteria	Firmicutes	Bacilli	Lactobacillales	Carnobacteriaceae	Desemzia	0	0	0	0	0		0.0003	0.0003	0	0	0		1	0.3173
Bacteria	Proteobacteria	Deltaproteobacteria	Desulfobacterales	Desulfobacteraceae	Desulfatitalea	0.0004	0.0004	0	0	0		0	0	0	0	0		1	0.3173
Bacteria	Firmicutes	Clostridia	Clostridiales	Peptococcaceae 1	Desulfitibacter	0.0188	0.0063	0.0021	0.0118	0.0364		0.0269	0.0067	0.0143	0.0241	0.0462		1.1561	0.2476
Bacteria	Firmicutes	Clostridia	Clostridiales	Peptococcaceae I	Desulfitispora	0.0008	0.0005	0	0	0.0025		0.0011	0.0007	0	0	0.003		0.2759	0.7826
Bacteria	Proteobacteria	Deltaproteobacteria	Desulfobacterales	Desulfobacteraceae	Desulfocella	0	0	0	0	0		0.0005	0.0005	0	0	0		1	0.3173
Bacteria	Proteobacteria	Deltaproteobacteria	Desulfovibrionales	Desulfohalobiaceae	Desulfohalobium	0.0004	0.0004	0	0	0		0.0003	0.0003	0	0	0		0.0913	0.9273
Bacteria	Firmicutes	Clostridia	Clostridiales	Peptococcaceae 1	Desulfonispora	0.0089	0.0035	0.0008	0.007	0.013		0.0102	0.0032	0.0018	0.0094	0.0147		0.529	0.5968
Bacteria	Proteobacteria	Deltaproteobacteria	Desulfovibrionales	Desulfohalobiaceae	Desulfovermiculus	0.0253	0.0066	0.0128	0.0184	0.0454		0.0102	0.0032	0.0026	0.0081	0.02		1.5753	0.1152
Bacteria	Proteobacteria	Deltaproteobacteria	Desulfovibrionales	Desulfovibrionaceae	Desulfovibrio	0.4527	0.0996	0.2509	0.3758	0.631		0.2453	0.0324	0.1455	0.2832	0.3189		1.9954	0.046
Bacteria	Firmicutes	Clostridia	Natranaerobiales	Natranaerobiaceae	Dethiobacter	0.0067	0.002	0.0009	0.0068	0.0101		0.014	0.0045	0.0059	0.0098	0.026		1.264	0.2062
Bacteria	Firmicutes	Clostridia	Clostridiales	Incertae Sedis XI	Dethiosulfatibacter	0.0024	0.0013	0	0	0.0057		0.0034	0.0012	0.0006	0.0032	0.0041		0.9867	0.3238
Bacteria	Firmicutes	Negativicutes	Selenomonadales	Veillonellaceae	Dialister	0.0051	0.0031	0	0	0.014		0.0014	0.001	0	0	0.003		0.6384	0.5232
Bacteria	Firmicutes	Bacilli	Lactobacillales	Carnobacteriaceae	Dolosigranulum	0	0	0	0	0		0.0015	0.0008	0	0	0.0034		1.8487	0.0645
Bacteria	Proteobacteria	Alphaproteobacteria	Rhodospirillales	Rhodospirillaceae	Dongia	0.0073	0.0025	0.0032	0.0055	0.0098		0.003	0.0013	0	0.0019	0.0069		1.2792	0.2008
Bacteria	Firmicutes	Clostridia	Clostridiales	Lachnospiraceae	Dorea	0.4514	0.0679	0.3365	0.4611	0.5883		0.9674	0.1948	0.4939	0.9539	1.3361		2.1004	0.0357
Bacteria	Actinobacteria	Actinobacteria	Coriobacteriales	Coriobacteriaceae	Eggerthella	0.0025	0.001	0	0.0016	0.0056		0.0006	0.0006	0	0	0		1.5323	0.1255
Bacteria	Firmicutes	Clostridia	Clostridiales	Lachnospiraceae	Eisenbergiella	3.2858	0.5813	2.0696	3.0061	5.0522		3.9287	0.4187	3.1808	3.6882	5.0351		0.8402	0.4008
Bacteria	Proteobacteria	Gammaproteobacteria	Enterobacteriales	Enterobacteriaceae	Enterobacter	0	0	0	0	0		0.0011	0.0011	0	0	0		1	0.3173
Bacteria	Firmicutes	Bacilli	Lactobacillales	Enterococcaceae	Enterococcus	0.0004	0.0004	0	0	0		0.0016	0.001	0	0	0.0027		1.0348	0.3008
Bacteria	Actinobacteria	Actinobacteria	Coriobacteriales	Coriobacteriaceae	Enterorhabdus	0.1354	0.0175	0.0914	0.133	0.1706		0.1369	0.01	0.1154	0.1383	0.1632		0.3151	0.7527
Bacteria	Firmicutes	Erysipelotrichia	Erysipelotrichales	Erysipelotrichaceae	Erysipelotrichaceae_incertae_sedis	0.0517	0.0101	0.024	0.0545	0.0764		0.0496	0.0129	0.0119	0.0484	0.081		0.105	0.9164
Bacteria	Proteobacteria	Gammaproteobacteria	Enterobacteriales	Enterobacteriaceae	Escherichia/Shigella	0.0048	0.0027	0	0.0017	0.0066		0.0064	0.0029	0	0.0045	0.0098		0.6578	0.5107
Bacteria	Firmicutes	Clostridia	Clostridiales	Ruminococcaceae	Ethanoligenens	0.0053	0.0013	0.0033	0.0049	0.0066		0.0079	0.0025	0.003	0.0049	0.0122		0.3678	0.713
Bacteria	Firmicutes	Clostridia	Clostridiales	Eubacteriaceae	Eubacterium	0.0492	0.0045	0.0349	0.0526	0.0597		0.0653	0.0066	0.0513	0.062	0.0713		1.6803	0.0929
Bacteria	Firmicutes	Clostridia	Clostridiales	Ruminococcaceae	Faecalibacterium	0.0934	0.0545	0.0226	0.0484	0.0571		0.0418	0.0127	0.0204	0.0288	0.0695		0.8402	0.4008
Bacteria	Firmicutes	Bacilli	Bacillales	Bacillaceae 1	Falsibacillus	0.0004	0.0004	0	0	0		0	0	0	0	0		1	0.3173
Bacteria	Firmicutes	Clostridia	Clostridiales	Ruminococcaceae	Fastidiosipila	0.0056	0.002	0.0008	0.0034	0.0114		0.0052	0.0014	0.0007	0.0058	0.0081		0.1058	0.9157
Bacteria	Firmicutes	Clostridia	Clostridiales	Clostridiaceae 1	Fervidicella	0.0004	0.0004	0	0	0		0.0011	0.0006	0	0	0.0026		1.0348	0.3008
Bacteria	Firmicutes	Bacilli	Bacillales	Planococcaceae	Filibacter	0	0	0	0	0		0.0023	0.001	0	0.0014	0.004		2.2075	0.0273
Bacteria	Firmicutes	Clostridia	Clostridiales	Ruminococcaceae	Flavonifractor	0.5173	0.1035	0.3103	0.4692	0.8265		0.5039	0.129	0.2764	0.3851	0.6471		0.4201	0.6744
Bacteria	Bacteroidetes	Sphingobacteriia	Sphingobacteriales	Fodinibius	Fodinibius	0.0004	0.0004	0	0	0		0.002	0.001	0	0	0.0041		1.3107	0.19
Bacteria	Firmicutes	Clostridia	Clostridiales	Clostridiales_Incertae Sedis XII	Fusibacter	0.0023	0.0013	0	0	0.0046		0.0012	0.0006	0	0	0.0026		0.4224	0.6728
Bacteria	Firmicutes	Clostridia	Clostridiales	Lachnospiraceae	Fusicatenibacter	0.2898	0.0451	0.1811	0.2605	0.3748		0.2762	0.026	0.2133	0.2866	0.3456		0.21	0.8336
Bacteria	Fusobacteria	Fusobacteriia	Fusobacteriales	Fusobacteriaceae	Fusobacterium	0.0021	0.0021	0	0	0		0.0007	0.0004	0	0	0.002		0.4622	0.644
Bacteria	Firmicutes	Clostridia	Clostridiales	Eubacteriaceae	Garciella	0.0029	0.0016	0	0.0016	0.0034		0.0132	0.0054	0.0007	0.0083	0.0234		1.5097	0.1311
Bacteria	Actinobacteria	Actinobacteria	Bifidobacteriales	Bifidobacteriaceae	Gardnerella	0.0077	0.0027	0.0006	0.0052	0.0161		0.0003	0.0003	0	0	0		2.546	0.0109
Bacteria	Firmicutes	Bacilli	Bacillales	Bacillales_Incertae Sedis XI	Gemella	0.0011	0.0008	0	0	0.0019		0.006	0.0023	0.0007	0.0034	0.0124		2.1314	0.0331
Bacteria	Firmicutes	Clostridia	Clostridiales	Ruminococcaceae	Gemmiger	0.097	0.0128	0.0744	0.1049	0.1212		0.1309	0.0266	0.0621	0.1238	0.1888		0.8402	0.4008
Bacteria	Proteobacteria	Deltaproteobacteria	Desulfuromonadales	Geobacteraceae	Geopsychrobacter	0.0004	0.0004	0	0	0		0	0	0	0	0		1	0.3173
Bacteria	Firmicutes	Clostridia	Clostridiales	Clostridiaceae 4	Geosporobacter	0.0061	0.0014	0.0028	0.0066	0.009		0.0078	0.0026	0.0026	0.0058	0.0143		0.3678	0.713
Bacteria	Firmicutes	Bacilli	Lactobacillales	Aerococcaceae	Globicatella	0	0	0	0	0		0.0003	0.0003	0	0	0		1	0.3173
Bacteria	Actinobacteria	Actinobacteria	Coriobacteriales	Coriobacteriaceae	Gordonibacter	0.0646	0.0116	0.0392	0.065	0.0869		0.0462	0.0084	0.0291	0.042	0.0583		1.2603	0.2076
Bacteria	Firmicutes	Clostridia	Clostridiales	Gracilibacteraceae	Gracilibacter	0.0042	0.0017	0	0.0033	0.0085		0.004	0.0011	0.0007	0.0041	0.0072		0.4264	0.6698
Bacteria	Firmicutes	Bacilli	Lactobacillales	Carnobacteriaceae	Granulicatella	0	0	0	0	0		0.0003	0.0003	0	0	0		1	0.3173
Bacteria	Firmicutes	Clostridia	Clostridiales	Clostridiales_Incertae Sedis XII	Guggenheimella	0.0032	0.001	0	0.0034	0.0062		0.0033	0.0013	0	0.0019	0.0076		0.2193	0.8264
Bacteria	Proteobacteria	Gammaproteobacteria	Pasteurellales	Pasteurellaceae	Haemophilus	0	0	0	0	0		0.0003	0.0003	0	0	0		1	0.3173
Bacteria	Bacteroidetes	Bacteroidia	Bacteroidales	Prevotellaceae	Hallella	0.1083	0.0149	0.0757	0.1078	0.15		0.2201	0.0325	0.1356	0.225	0.3066		2.5205	0.0117
Bacteria	Firmicutes	Clostridia	Clostridiales	Lachnospiraceae	Hespellia	0.0329	0.0106	0.0096	0.0307	0.0425		0.0213	0.0047	0.0093	0.0188	0.0334		0.6301	0.5286
Bacteria	Firmicutes	Erysipelotrichia	Erysipelotrichales	Erysipelotrichaceae	Holdemania	0.0094	0.003	0.0033	0.0068	0.0185		0.0107	0.0029	0.0048	0.0098	0.017		0.578	0.5632
Bacteria	Firmicutes	Clostridia	Clostridiales	Lachnospiraceae	Howardella	0.001	0.001	0	0	0		0.0024	0.0012	0	0	0.0055		1.0348	0.3008
Bacteria	Firmicutes	Clostridia	Clostridiales	Ruminococcaceae	Hydrogenoanaerobacterium	0.1074	0.0349	0.0448	0.0718	0.146		0.1025	0.0103	0.0707	0.1142	0.1232		1.1552	0.248
Bacteria	Proteobacteria	Alphaproteobacteria	Rhodospirillales	Rhodospirillaceae	Insolitispirillum	0.0234	0.0103	0.0037	0.0108	0.0398		0.0052	0.0028	0	0.003	0.0073		1.7457	0.0809
Bacteria	Firmicutes	Clostridia	Clostridiales	Ruminococcaceae	Intestinimonas	0.4696	0.0733	0.3205	0.3869	0.5754		0.5555	0.0801	0.3976	0.5175	0.6791		1.0502	0.2936
Bacteria	Firmicutes	Bacilli	Lactobacillales	Carnobacteriaceae	Isobaculum	0.0033	0.0011	0	0.003	0.0066		0.0061	0.0009	0.0041	0.0053	0.0079		1.6853	0.0919
Bacteria	Firmicutes	Clostridia	Clostridiales	Lachnospiraceae	Johnsonella	0.1312	0.0219	0.0757	0.1317	0.1683		0.1792	0.0273	0.0983	0.1972	0.2425		1.3653	0.1722
Bacteria	Firmicutes	Erysipelotrichia	Erysipelotrichales	Erysipelotrichaceae	Kandleria	0.0056	0.0032	0	0.0018	0.0085		0.0184	0.0077	0.0045	0.0126	0.0224		2.0102	0.0444
Bacteria	Proteobacteria	Alphaproteobacteria	Kiloniellales	Kiloniellaceae	Kiloniella	0	0	0	0	0		0.0005	0.0005	0	0	0		1	0.3173
Bacteria	Firmicutes	Clostridia	Clostridiales	Lachnospiraceae	Lachnoanaerobaculum	1.0697	0.3837	0.3425	0.6051	2.0821		0.8964	0.1685	0.3725	1.0076	1.3708		0.3151	0.7527
Bacteria	Firmicutes	Clostridia	Clostridiales	Lachnospiraceae	Lachnobacterium	0.012	0.0028	0.0042	0.0148	0.019		0.0191	0.0039	0.0126	0.0162	0.0283		0.9452	0.3446
Bacteria	Firmicutes	Clostridia	Clostridiales	Lachnospiraceae	Lachnospira	0.0081	0.0026	0.0033	0.0053	0.0156		0.0165	0.0066	0.0013	0.0115	0.0269		0.7373	0.4609
Bacteria	Firmicutes	Clostridia	Clostridiales	Lachnospiraceae	Lachnospiracea_incertae_sedis	3.3133	0.4853	2.0234	3.537	4.0827		4.3354	0.4931	3.3412	4.7203	5.4407		1.3653	0.1722
Bacteria	Firmicutes	Bacilli	Lactobacillales	Carnobacteriaceae	Lacticigenium	0.0009	0.0009	0	0	0		0.0006	0.0004	0	0	0.0018		0.4622	0.644
Bacteria	Firmicutes	Bacilli	Lactobacillales	Lactobacillaceae	Lactobacillus	12.8681	3.8057	4.655	8.7016	20.1144		17.5225	3.5586	8.4742	17.7639	27.7833		0.7351	0.4622
Bacteria	Firmicutes	Bacilli	Lactobacillales	Streptococcaceae	Lactococcus	0.0174	0.0059	0.0044	0.01	0.0291		0.0247	0.0073	0.0027	0.0254	0.0461		0.6306	0.5283
Bacteria	Firmicutes	Clostridia	Clostridiales	Lachnospiraceae	Lactonifactor	1.8988	0.6761	0.1921	1.5502	3.3627		1.9678	0.712	0.5278	0.6102	4.0285		1.0502	0.2936
Bacteria	Firmicutes	Bacilli	Lactobacillales	Streptococcaceae	Lactovum	0.001	0.0007	0	0	0.0024		0.0008	0.0005	0	0	0.0018		0.138	0.8903
Bacteria	Proteobacteria	Deltaproteobacteria	Desulfovibrionales	Desulfovibrionaceae	Lawsonia	0.008	0.0028	0	0.0084	0.0158		0.0031	0.0015	0	0.0019	0.005		1.206	0.2278
Bacteria	Firmicutes	Clostridia	Clostridiales	Gracilibacteraceae	Lutispora	0.0053	0.0018	0.0008	0.0034	0.0111		0.0041	0.0017	0	0.0025	0.0094		0.8528	0.3938
Bacteria	Proteobacteria	Deltaproteobacteria	Desulfuromonadales	Desulfuromonadaceae	Malonomonas	0.0004	0.0004	0	0	0		0	0	0	0	0		1	0.3173
Bacteria	Bacteroidetes	Bacteroidia	Bacteroidales	Prolixibacteraceae	Mangrovibacterium	0.0008	0.0005	0	0	0.0019		0.001	0.0007	0	0	0.003		0.2759	0.7826
Bacteria	Bacteroidetes	Bacteroidia	Bacteroidales	Marinilabiliaceae	Mangroviflexus	0.0008	0.0005	0	0	0.0019		0.0007	0.0004	0	0	0.002		0	1
Bacteria	Bacteroidetes	Bacteroidia	Bacteroidales	Prolixibacteraceae	Mariniphaga	0.0004	0.0004	0	0	0		0.0007	0.0004	0	0	0.002		0.4622	0.644
Bacteria	Firmicutes	Clostridia	Clostridiales	Lachnospiraceae	Marvinbryantia	1.124	0.3431	0.4948	0.9438	1.1572		1.6222	0.7488	0.371	0.5626	3.6005		0.6301	0.5286
Bacteria	Firmicutes	Negativicutes	Selenomonadales	Veillonellaceae	Megamonas	0.0084	0.0059	0	0	0.0137		0.0057	0.0039	0	0	0.012		0.5108	0.6095
Bacteria	Firmicutes	Negativicutes	Selenomonadales	Veillonellaceae	Megasphaera	0.0128	0.0098	0	0.0033	0.0074		0.0055	0.0025	0	0.0034	0.0083		0.3289	0.7422
Bacteria	Firmicutes	Bacilli	Lactobacillales	Enterococcaceae	Melissococcus	0.0011	0.0007	0	0	0.0026		0.0015	0.0008	0	0	0.0041		0.5108	0.6095
Bacteria	Bacteroidetes	Bacteroidia	Bacteroidales	Prolixibacteraceae	Meniscus	0.0113	0.0033	0.0036	0.0085	0.0221		0.0163	0.0023	0.0113	0.0141	0.0236		1.4703	0.1415
Bacteria	Actinobacteria	Actinobacteria	Bifidobacteriales	Bifidobacteriaceae	Metascardovia	0.0012	0.0012	0	0	0		0	0	0	0	0		1	0.3173
Archaea	Euryarchaeota	Methanobacteria	Methanobacteriales	Methanobacteriaceae	Methanobrevibacter	0.0019	0.0016	0	0	0.0019		0	0	0	0	0		1.4606	0.1441
Archaea	Euryarchaeota	Methanobacteria	Methanobacteriales	Methanobacteriaceae	Methanosphaera	0.0005	0.0005	0	0	0		0	0	0	0	0		1	0.3173
Bacteria	Firmicutes	Bacilli	Bacillales	Bacillales_incertae_sedis	Microaerobacter	0.0016	0.0009	0	0	0.0033		0.0041	0.0023	0	0	0.0116		0.4224	0.6728
Bacteria	Firmicutes	Negativicutes	Selenomonadales	Veillonellaceae	Mitsuokella	0.0006	0.0006	0	0	0		0	0	0	0	0		1	0.3173
Bacteria	Firmicutes	Clostridia	Clostridiales	Lachnospiraceae	Moryella	0.7615	0.2824	0.1311	0.5788	1.1254		0.4215	0.1095	0.1855	0.286	0.7852		0.4201	0.6744
Bacteria	Deferribacteres	Deferribacteres	Deferribacterales	Deferribacteraceae	Mucispirillum	0.1585	0.0699	0.0052	0.1006	0.2518		0.0849	0.0377	0.0063	0.0413	0.1435		0.4201	0.6744
Bacteria	Firmicutes	Clostridia	Clostridiales	Incertae Sedis XI	Murdochiella	0.0004	0.0004	0	0	0		0	0	0	0	0		1	0.3173
Bacteria	Firmicutes	Clostridia	Clostridiales	Natranaerovirga	Natranaerovirga	0.002	0.0006	0	0.0028	0.0033		0.0025	0.0009	0	0.0025	0.0037		0.0539	0.957
Bacteria	Proteobacteria	Betaproteobacteria	Neisseriales	Neisseriaceae	Neisseria	0	0	0	0	0		0.0007	0.0007	0	0	0		1	0.3173
Bacteria	Actinobacteria	Actinobacteria	Actinomycetales	Micrococcaceae	Nesterenkonia	0	0	0	0	0		0.0005	0.0005	0	0	0		1	0.3173
Bacteria	Bacteroidetes	Sphingobacteriia	Sphingobacteriales	Sphingobacteriaceae	Nubsella	0.0049	0.0017	0	0.0045	0.0099		0.008	0.0027	0.0006	0.0071	0.0135		0.9594	0.3374
Bacteria	Bacteroidetes	Bacteroidia	Bacteroidales	Porphyromonadaceae	Odoribacter	0.0013	0.0013	0	0	0		0.0003	0.0003	0	0	0		0.0913	0.9273
Bacteria	Actinobacteria	Actinobacteria	Coriobacteriales	Coriobacteriaceae	Olsenella	0.3283	0.0951	0.051	0.3089	0.5473		0.062	0.0155	0.0091	0.0795	0.1		2.0013	0.0454
Bacteria	Firmicutes	Clostridia	Clostridiales	Lachnospiraceae	Oribacterium	0.3085	0.1138	0.0743	0.1804	0.4556		0.3019	0.0797	0.1458	0.2129	0.533		0.4201	0.6744
Bacteria	Bacteroidetes	Flavobacteriia	Flavobacteriales	Flavobacteriaceae	Ornithobacterium	0.0012	0.0009	0	0	0.0025		0.0015	0.0007	0	0	0.004		0.5108	0.6095
Bacteria	Firmicutes	Clostridia	Clostridiales	Ruminococcaceae	Oscillibacter	0.8114	0.1648	0.3827	0.8797	1.1215		0.8883	0.2069	0.4381	0.7284	1.2544		0.21	0.8336
Bacteria	Firmicutes	Bacilli	Bacillales	Paenibacillaceae 2	Oxalophagus	0	0	0	0	0		0.0003	0.0003	0	0	0		1	0.3173
Bacteria	Firmicutes	Clostridia	Clostridiales	Clostridiaceae 1	Oxobacter	0.0013	0.0007	0	0	0.0033		0.0028	0.0012	0	0.0013	0.0066		0.6944	0.4875
Bacteria	Bacteroidetes	Bacteroidia	Bacteroidales	Porphyromonadaceae	Paludibacter	0.0052	0.0015	0.0008	0.0049	0.0096		0.006	0.0028	0	0.002	0.0138		0.3235	0.7463
Bacteria	Proteobacteria	Gammaproteobacteria	Enterobacteriales	Enterobacteriaceae	Pantoea	0.0004	0.0004	0	0	0		0	0	0	0	0		1	0.3173
Bacteria	Firmicutes	Clostridia	Clostridiales	Ruminococcaceae	Papillibacter	0.028	0.0084	0.0047	0.0256	0.0468		0.0249	0.0051	0.0147	0.026	0.0363		0.21	0.8336
Bacteria	Bacteroidetes	Bacteroidia	Bacteroidales	Porphyromonadaceae	Parabacteroides	0.6371	0.1753	0.2128	0.4879	1.1964		0.643	0.1285	0.4231	0.5142	0.9434		0.3151	0.7527
Bacteria	Actinobacteria	Actinobacteria	Coriobacteriales	Coriobacteriaceae	Paraeggerthella	0.1276	0.0121	0.1101	0.1331	0.1575		0.1271	0.009	0.1104	0.1177	0.1398		0.6301	0.5286
Bacteria	Firmicutes	Bacilli	Lactobacillales	Lactobacillaceae	Paralactobacillus	0.106	0.0398	0.0147	0.0611	0.1848		0.1875	0.0637	0.0492	0.1107	0.3528		1.0502	0.2936
Bacteria	Bacteroidetes	Bacteroidia	Bacteroidales	Prevotellaceae	Paraprevotella	0.0019	0.001	0	0	0.0047		0.0023	0.0007	0	0.0027	0.0041		0.5048	0.6137
Bacteria	Actinobacteria	Actinobacteria	Bifidobacteriales	Bifidobacteriaceae	Parascardovia	0.0115	0.0064	0	0.0021	0.0201		0.0008	0.0006	0	0	0.002		1.4481	0.1476
Bacteria	Firmicutes	Clostridia	Clostridiales	Lachnospiraceae	Parasporobacterium	0.0973	0.0254	0.0296	0.1036	0.1247		0.1122	0.0318	0.0286	0.1072	0.1564		0.4201	0.6744
Bacteria	Proteobacteria	Betaproteobacteria	Burkholderiales	Sutterellaceae	Parasutterella	0.1507	0.0334	0.0801	0.1333	0.1847		0.1009	0.0158	0.0618	0.1111	0.1389		1.2603	0.2076
Bacteria	Actinobacteria	Actinobacteria	Coriobacteriales	Coriobacteriaceae	Parvibacter	0.0121	0.0032	0.0045	0.0116	0.0154		0.0185	0.0026	0.0116	0.0172	0.0244		1.5753	0.1152
Bacteria	Firmicutes	Bacilli	Lactobacillales	Lactobacillaceae	Pediococcus	0.0004	0.0004	0	0	0		0.0008	0.0006	0	0	0.002		0.6162	0.5377
Bacteria	Firmicutes	Clostridia	Clostridiales	Syntrophomonadaceae	Pelospora	0.0004	0.0004	0	0	0		0	0	0	0	0		1	0.3173
Bacteria	Firmicutes	Clostridia	Clostridiales	Peptococcaceae 1	Peptococcus	0.0184	0.0049	0.0035	0.0174	0.0326		0.0179	0.0042	0.009	0.0156	0.0268		0.1051	0.9163
Bacteria	Firmicutes	Clostridia	Clostridiales	Peptostreptococcaceae	Peptostreptococcus	0	0	0	0	0		0.0005	0.0005	0	0	0		1	0.3173
Bacteria	Bacteroidetes	Bacteroidia	Bacteroidales	Porphyromonadaceae	Petrimonas	0.0012	0.0012	0	0	0		0.0007	0.0004	0	0	0.002		0.4622	0.644
Bacteria	Firmicutes	Negativicutes	Selenomonadales	Acidaminococcaceae	Phascolarctobacterium	0.0029	0.001	0	0.0032	0.0057		0.0073	0.002	0.0029	0.0067	0.0127		1.7457	0.0809
Bacteria	Bacteroidetes	Bacteroidia	Bacteroidales	Bacteroidales_incertae_sedis	Phocaeicola	0.0094	0.0035	0.0011	0.0082	0.0125		0.0107	0.0025	0.0055	0.0083	0.0148		0.5255	0.5992
Bacteria	Firmicutes	Bacilli	Lactobacillales	Enterococcaceae	Pilibacter	0	0	0	0	0		0.0007	0.0007	0	0	0		1	0.3173
Bacteria	Actinobacteria	Actinobacteria	Actinomycetales	Nocardioidaceae	Pimelobacter	0	0	0	0	0		0.0003	0.0003	0	0	0		1	0.3173
Bacteria	Firmicutes	Bacilli	Lactobacillales	Carnobacteriaceae	Pisciglobus	0.0004	0.0004	0	0	0		0	0	0	0	0		1	0.3173
Bacteria	Bacteroidetes	Bacteroidia	Bacteroidales	Porphyromonadaceae	Porphyromonas	0	0	0	0	0		0.0008	0.0005	0	0	0.0021		1.4606	0.1441
Bacteria	Bacteroidetes	Bacteroidia	Bacteroidales	Prevotellaceae	Prevotella	0.4511	0.0637	0.3081	0.408	0.5571		0.7922	0.1294	0.5036	0.7277	1.1282		1.9954	0.046
Bacteria	Bacteroidetes	Bacteroidia	Bacteroidales	Prolixibacteraceae	Prolixibacter	0.0013	0.0009	0	0	0.0024		0	0	0	0	0		1.4606	0.1441
Bacteria	Firmicutes	Negativicutes	Selenomonadales	Veillonellaceae	Propionispira	0.0082	0.0024	0.0009	0.0081	0.0135		0.0075	0.0022	0.0029	0.0056	0.0117		0.1053	0.9161
Bacteria	Firmicutes	Clostridia	Clostridiales	Clostridiales_incertae_sedis	Proteiniborus	0.0003	0.0003	0	0	0		0	0	0	0	0		1	0.3173
Bacteria	Firmicutes	Clostridia	Clostridiales	Clostridiaceae 1	Proteiniclasticum	0.0004	0.0004	0	0	0		0	0	0	0	0		1	0.3173
Bacteria	Bacteroidetes	Bacteroidia	Bacteroidales	Porphyromonadaceae	Proteiniphilum	0.0003	0.0003	0	0	0		0	0	0	0	0		1	0.3173
Bacteria	Firmicutes	Clostridia	Clostridiales	Ruminococcaceae	Pseudobacteroides	0.0008	0.0005	0	0	0.0024		0.0018	0.0007	0	0.0012	0.0037		0.9654	0.3343
Bacteria	Firmicutes	Clostridia	Clostridiales	Lachnospiraceae	Pseudobutyrivibrio	0.0054	0.0023	0	0.0033	0.0112		0.0059	0.0017	0.0027	0.0041	0.0104		0.4761	0.634
Bacteria	Firmicutes	Clostridia	Clostridiales	Ruminococcaceae	Pseudoflavonifractor	0.8469	0.1677	0.3613	0.9982	1.1618		0.7946	0.1323	0.595	0.7191	1.0113		0.3151	0.7527
Bacteria	Bacteroidetes	Sphingobacteriia	Sphingobacteriales	Sphingobacteriaceae	Pseudosphingobacterium	0.0012	0.0006	0	0	0.0032		0.0038	0.0011	0.0006	0.0034	0.007		1.6445	0.1001
Bacteria	Firmicutes	Negativicutes	Selenomonadales	Veillonellaceae	Psychrosinus	0.0657	0.0157	0.0124	0.0925	0.1005		0.074	0.0134	0.0483	0.0633	0.1128		0.21	0.8336
Bacteria	Bacteroidetes	Bacteroidia	Bacteroidales	Rikenellaceae	Rikenella	0.1484	0.0328	0.042	0.1675	0.2314		0.1227	0.0224	0.0702	0.119	0.174		0.7351	0.4622
Bacteria	Firmicutes	Clostridia	Clostridiales	Lachnospiraceae	Robinsoniella	0.8045	0.142	0.5124	0.7919	1.1184		0.6109	0.0653	0.4517	0.5571	0.803		1.1552	0.248
Bacteria	Firmicutes	Clostridia	Clostridiales	Lachnospiraceae	Roseburia	0.5206	0.1536	0.259	0.3528	0.7195		0.5777	0.2761	0.0882	0.1781	1.4011		0.7351	0.4622
Bacteria	Actinobacteria	Actinobacteria	Actinomycetales	Micrococcaceae	Rothia	0	0	0	0	0		0.0006	0.0004	0	0	0.0018		1.4606	0.1441
Bacteria	Firmicutes	Clostridia	Clostridiales	Ruminococcaceae	Ruminococcus	0.5942	0.1998	0.1252	0.436	1.0119		0.5258	0.1136	0.1583	0.6571	0.803		0.105	0.9164
Bacteria	Firmicutes	Clostridia	Clostridiales	Lachnospiraceae	Ruminococcus2	0.6731	0.1221	0.3805	0.6398	0.9088		0.8048	0.0903	0.6559	0.7091	1.0147		0.8402	0.4008
Bacteria	Candidatus Saccharibacteria	Saccharibacteria_genera_incertae_sedis	Saccharibacteria_genera_incertae_sedis	Saccharibacteria_genera_incertae_sedis	Saccharibacteria_genera_incertae_sedis	0.63	0.1291	0.3227	0.6259	0.7715		0.8402	0.1001	0.6235	0.741	1.0871		1.1552	0.248
Bacteria	Firmicutes	Clostridia	Clostridiales	Ruminococcaceae	Saccharofermentans	0.0485	0.0096	0.0359	0.0407	0.0731		0.045	0.0054	0.0298	0.0445	0.06		0.6301	0.5286
Bacteria	Firmicutes	Bacilli	Bacillales	Bacillaceae 2	Saliterribacillus	0.0004	0.0004	0	0	0		0.0003	0.0003	0	0	0		0.0913	0.9273
Bacteria	Firmicutes	Clostridia	Clostridiales	Clostridiaceae 1	Sarcina	0.0243	0.0155	0	0.005	0.0375		0.0007	0.0004	0	0	0.002		1.9674	0.0491
Bacteria	Firmicutes	Negativicutes	Selenomonadales	Veillonellaceae	Schwartzia	0	0	0	0	0		0.0021	0.001	0	0.0013	0.0035		2.2075	0.0273
Bacteria	Firmicutes	Clostridia	Clostridiales	Clostridiales_Incertae Sedis XI	Sedimentibacter	0	0	0	0	0		0.0003	0.0003	0	0	0		1	0.3173
Bacteria	Firmicutes	Clostridia	Halanaerobiales	Halobacteroidaceae	Selenihalanaerobacter	0.0008	0.0006	0	0	0.0019		0.0008	0.0006	0	0	0.002		0	1
Bacteria	Proteobacteria	Gammaproteobacteria	Pasteurellales	Pasteurellaceae	Seminibacterium	0.0004	0.0004	0	0	0		0	0	0	0	0		1	0.3173
Bacteria	Firmicutes	Erysipelotrichia	Erysipelotrichales	Erysipelotrichaceae	Sharpea	0	0	0	0	0		0.001	0.0006	0	0	0.0028		1.4606	0.1441
Bacteria	Firmicutes	Clostridia	Clostridiales	Lachnospiraceae	Shuttleworthia	0.0107	0.0024	0.0032	0.0133	0.0156		0.0291	0.0053	0.017	0.0288	0.0391		2.6255	0.0087
Bacteria	Bacteroidetes	Cytophagia	Cytophagales	Cytophagaceae	Siphonobacter	0.0012	0.0009	0	0	0.0024		0.0012	0.0008	0	0	0.003		0	1
Bacteria	Actinobacteria	Actinobacteria	Coriobacteriales	Coriobacteriaceae	Slackia	0.0004	0.0004	0	0	0		0.002	0.0016	0	0	0.002		0.6162	0.5377
Bacteria	Firmicutes	Clostridia	Clostridiales	Clostridiales_Incertae Sedis XI	Soehngenia	0.0127	0.0036	0.0049	0.0097	0.0237		0.0127	0.003	0.0073	0.0083	0.0222		0.21	0.8336
Bacteria	Firmicutes	Clostridia	Clostridiales	Peptostreptococcaceae	Sporacetigenium	0.004	0.0026	0	0	0.0114		0	0	0	0	0		1.4606	0.1441
Bacteria	Firmicutes	Clostridia	Clostridiales	Clostridiales_Incertae Sedis XI	Sporanaerobacter	0.0012	0.0009	0	0	0.0025		0.0052	0.002	0	0.0033	0.0109		1.6202	0.1052
Bacteria	Firmicutes	Clostridia	Clostridiales	Ruminococcaceae	Sporobacter	0.169	0.0393	0.0527	0.1689	0.2854		0.1574	0.0232	0.103	0.1342	0.2331		0.105	0.9164
Bacteria	Firmicutes	Clostridia	Clostridiales	Lachnospiraceae	Sporobacterium	0.011	0.0057	0	0.005	0.0226		0.005	0.0014	0.001	0.0049	0.0079		0.1066	0.9151
Bacteria	Firmicutes	Bacilli	Bacillales	Staphylococcaceae	Staphylococcus	0.0008	0.0008	0	0	0		0.0016	0.0007	0	0.0012	0.0026		1.2769	0.2016
Bacteria	Firmicutes	Bacilli	Lactobacillales	Streptococcaceae	Streptococcus	0.0085	0.0021	0.0017	0.0099	0.0127		0.023	0.0045	0.0132	0.0237	0.0314		2.4173	0.0156
Bacteria	Cyanobacteria/Chloroplast	Chloroplast	Chloroplast	Chloroplast	Streptophyta	0.0008	0.0008	0	0	0		0.0009	0.0006	0	0	0.002		0.4622	0.644
Bacteria	Firmicutes	Clostridia	Clostridiales	Ruminococcaceae	Subdoligranulum	0.0024	0.001	0	0.0013	0.0057		0.0055	0.0021	0.0007	0.0027	0.011		1.1862	0.2356
Bacteria	Proteobacteria	Gammaproteobacteria	Aeromonadales	Succinivibrionaceae	Succinivibrio	0.0004	0.0004	0	0	0		0	0	0	0	0		1	0.3173
Bacteria	Proteobacteria	Betaproteobacteria	Rhodocyclales	Rhodocyclaceae	Sulfurisoma	0.0004	0.0004	0	0	0		0.0003	0.0003	0	0	0		0.0913	0.9273
Bacteria	Proteobacteria	Betaproteobacteria	Burkholderiales	Sutterellaceae	Sutterella	0.0042	0.0014	0	0.005	0.0074		0.0042	0.0032	0	0	0.0046		1.0657	0.2866
Bacteria	Firmicutes	Clostridia	Clostridiales	Lachnospiraceae	Syntrophococcus	0.2895	0.0289	0.2187	0.2807	0.3742		0.5317	0.1074	0.3204	0.4274	0.8442		2.2054	0.0274
Bacteria	Bacteroidetes	Bacteroidia	Bacteroidales	Prolixibacteraceae	Tangfeifania	0.0004	0.0004	0	0	0		0.0005	0.0005	0	0	0		0.0913	0.9273
Bacteria	Bacteroidetes	Bacteroidia	Bacteroidales	Porphyromonadaceae	Tannerella	1.6086	0.2426	0.8788	1.7244	2.2093		1.1819	0.1745	0.804	1.1064	1.6754		1.0502	0.2936
Bacteria	Firmicutes	Clostridia	Clostridiales	Peptococcaceae 1	Thermincola	0.0004	0.0004	0	0	0		0.0003	0.0003	0	0	0		0.0913	0.9273
Bacteria	Bacteroidetes	Bacteroidia	Bacteroidales	Marinilabiliaceae	Thermophagus	0.0012	0.0008	0	0	0.0025		0	0	0	0	0		1.4606	0.1441
Bacteria	Firmicutes	Clostridia	Clostridiales	Clostridiaceae 4	Thermotalea	0.0055	0.0018	0.0008	0.0043	0.0111		0.0106	0.0019	0.0048	0.012	0.0154		1.5765	0.1149
Bacteria	Proteobacteria	Betaproteobacteria	Burkholderiales	Burkholderiales_incertae_sedis	Thiobacter	0.0008	0.0005	0	0	0.0024		0.0008	0.0005	0	0	0.002		0	1
Bacteria	Firmicutes	Erysipelotrichia	Erysipelotrichales	Erysipelotrichaceae	Turicibacter	1.0907	0.3732	0.2335	0.7215	1.8049		0.1673	0.0922	0.0065	0.021	0.4195		2.5205	0.0117
Bacteria	Proteobacteria	Deltaproteobacteria	Bdellovibrionales	Bdellovibrionaceae	Vampirovibrio	0.1372	0.0504	0.0065	0.1122	0.2771		0.1322	0.0385	0.0551	0.0971	0.178		0.4201	0.6744
Bacteria	Firmicutes	Negativicutes	Selenomonadales	Veillonellaceae	Veillonella	0.0004	0.0004	0	0	0		0.001	0.001	0	0	0		0.0913	0.9273
Bacteria	Bacteroidetes	Bacteroidia	Bacteroidales	Prevotellaceae	Xylanibacter	0.0331	0.0042	0.0212	0.0326	0.0453		0.0869	0.0154	0.0477	0.0801	0.1329		2.7305	0.0063
Bacteria	Firmicutes	Negativicutes	Selenomonadales	Veillonellaceae	Zymophilus	0.0004	0.0004	0	0	0		0	0	0	0	0		1	0.3173
					Rejected hit	2.2333	0.1111	1.8694	2.3477	2.5183		2.3151	0.1013	2.119	2.3213	2.5465		0.3151	0.7527

## Sheet: Supplementary Table 5
Supplementary Table 5. Number of c-Fos-positive cells in the brain in 5-HTT-/- and 5-HTT+/+ mice
		No exposure				Exposure to forced swim test				ANOVA
Region		5-HTT+/+		5-HTT-/-		5-HTT+/+		5-HTT-/-		Genotype	Exposure	Genotype × Exposure
Prefrontal cortex	Cingulate cortex (Cg)	46.9 ± 12.2		33.3 ± 5		1068.4 ± 71.1		614.2 ± 72.7		F1,19 = 22.13, p = 0.0002	F1,19 = 259.75, p < 0.0001	F1,19 = 19.63, p = 0.0003
	Prelimbic cortext (Prl)	73.6 ± 13.5		55.4 ± 7.9		562.8 ± 74.4		506.9 ± 45.4		F1,19 = 0.68, p = 0.4200	F1,19 = 109.46, p < 0.0001	F1,19 = 0.18, p = 0.6794
	Infralimbic cortex (IL)	67.4 ± 8.8		47.9 ± 16.8		406.2 ± 35.1		301.1 ± 20.7		F1,19 = 7.59, p = 0.0126	F1,19 = 171.49, p < 0.0001	F1,19 = 3.58, p = 0.0737
	Primary motor cortex (M1)	59.4 ± 17.1		41.6 ± 7.4		378.4 ± 32.7		145.1 ± 40.9		F1,19 = 21.32, p = 0.0002	F1,19 = 60.38, p < 0.0001	F1,19 = 15.71, p = 0.0008
	Secondary motor cortex (M2)	18.5 ± 4.3		16.6 ± 5.1		864.9 ± 91.3		314.1 ± 50.5		F1,19 = 27.00, p < 0.0001	F1,19 = 115.69, p < 0.0001	F1,19 = 26.64, p < 0.0001
	Piriform cortex (Pir)	136 ± 36.6		74.5 ± 14.2		1465.2 ± 123.4		743.3 ± 117.1		F1,19 = 20.75, p = 0.0002	F1,19 = 134.99, p < 0.0001	F1,19 = 14.75, p = 0.0011
Nucleus accumbens	Nucleus accumbens core (AcbC)	22.7 ± 14.8		30.6 ± 9.9		388.1 ± 59.4		450.7 ± 68.8		F1,19 = 0.63, p = 0.4389	F1,19 = 77.80, p < 0.0001	F1,19 = 0.38, p = 0.5464
	Nucleus accumbens shell (AcbSh)	9.8 ± 3.5		16.4 ± 5		449.2 ± 47.1		222 ± 67.2		F1,19 = 8.23, p = 0.0098	F1,19 = 70.37, p < 0.0001	F1,19 = 9.25, p = 0.0067
Caudate-putamen	Dorsal caudate-putamen (dCPu)	10.4 ± 2.3		8.7 ± 3.1		234.3 ± 77.4		146.6 ± 49.1		F1,19 = 0.94, p = 0.3456	F1,19 = 15.33, p = 0.0009	F1,19 = 0.87, p = 0.3635
	Lateral caudate-putamen (lCPu)	8.9 ± 3.1		4.5 ± 0.7		23.6 ± 6.7		11.2 ± 3.5		F1,19 = 3.66, p = 0.0710	F1,19 = 5.97, p = 0.0244	F1,19 = 0.84, p = 0.3703
Lateral septum	Lateral septal nucleus, dorsal part (LSD)	15.7 ± 4.4		12.5 ± 2.5		131.5 ± 21		63.3 ± 8.2		F1,19 = 8.80, p = 0.0079	F1,19 = 47.86, p < 0.0001	F1,19 = 7.29, p = 0.0142
	Lateral septal nucleus, intermediate part (LSI)	36.4 ± 3.4		32 ± 6.5		173.4 ± 53.5		187.5 ± 55		F1,19 = 0.02, p = 0.8968	F1,19 = 15.48, p = 0.0009	F1,19 = 0.06, p = 0.8059
	Lateral septal nucleus, ventral part (LSV)	161.6 ± 26.4		70.8 ± 23.3		1103.4 ± 68.9		957.6 ± 109.3		F1,19 = 3.55, p = 0.0749	F1,19 = 212.15, p < 0.0001	F1,19 = 0.19, p = 0.6661
	Bed nucleus of the stria terminalis (BNST)	58.3 ± 3.7		73.3 ± 5.6		471.5 ± 54.5		400.8 ± 35.3		F1,19 = 0.72, p = 0.4071	F1,19 = 127.14, p < 0.0001	F1,19 = 1.70, p = 0.2076
Thalamus	Medial habenular nucleus (MHb)	2.1 ± 1.1		3.3 ± 1.2		105.2 ± 14.3		119.5 ± 30.6		F1,19 = 0.26, p = 0.6166	F1,19 = 51.43, p < 0.0001	F1,19 = 0.19, p = 0.6712
	Lateral habenular nucleus (LHb)	9.1 ± 2.4		6.6 ± 1.3		101.7 ± 7.4		133.7 ± 33		F1,19 = 0.98, p = 0.3341	F1,19 = 54.22, p < 0.0001	F1,19 = 1.33, p = 0.2625
	Paraventricular thalamic nucleus (PVT)	248.4 ± 38.7		262 ± 48.1		1323.9 ± 103.4		1685.4 ± 81.9		F1,19 = 6.67, p = 0.0182	F1,19 = 296.03, p < 0.0001	F1,19 = 5.74, p = 0.0271
	Mediodorsal thalamic nucleus (MDT)	14.0 ± 5.5		17.0 ± 7.3		248.6 ± 71.7		327.5 ± 65.5		F1,19 = 0.74, p = 0.4001	F1,19 = 32.78, p < 0.0001	F1,19 = 0.64, p = 0.4353
Hippocampus	CA1	13.9 ± 6.2		5.4 ± 1		290.6 ± 38.8		87 ± 11.9		F1,19 = 24.24, p < 0.0001	F1,19 = 69.16, p < 0.0001	F1,19 = 20.48, p = 0.0002
	CA3	19.9 ± 4.4		26.6 ± 5.1		130.5 ± 9.4		72 ± 9		F1,19 = 12.62, p = 0.0021	F1,19 = 114.75, p < 0.0001	F1,19 = 20.03, p = 0.0003
	Dorsal dentate gyrus (dDG)	110 ± 11.7		108.4 ± 15.9		146.5 ± 15.9		87.9 ± 11		F1,19 = 4.64, p = 0.0442	F1,19 = 0.33, p = 0.5732	F1,19 = 4.16, p = 0.0556
	Ventral dentate gyrus (vDG)	6.9 ± 1.3		10.6 ± 5.3		278.2 ± 48.1		90 ± 15.6		F1,19 = 12.12, p = 0.0025	F1,19 = 43.80, p < 0.0001	F1,19 = 13.12, p = 0.0018
Amygdala	basolateral amygdaloid nucleus (BLA)	91.6 ± 14.5		53.7 ± 3.6		276.6 ± 32.8		260.8 ± 37.8		F1,19 = 1.10, p = 0.3073	F1,19 = 58.56, p < 0.0001	F1,19 = 0.19, p = 0.6713
	Central amygdaloid nucleus (CeA)	136.6 ± 22.7		84.1 ± 14.5		254.2 ± 43.9		285 ± 24.1		F1,19 = 0.13, p = 0.7208	F1,19 = 28.40, p < 0.0001	F1,19 = 1.94, p = 0.1799
	Medial amygdaloid nucleus (MeA)	98.5 ± 12.2		82.5 ± 20.6		353 ± 59.6		249.5 ± 23.3		F1,19 = 2.89, p = 0.1055	F1,19 = 35.98, p < 0.0001	F1,19 = 1.55, p = 0.2285
Hypothalamus	Paraventricular hypothalamic nucleus (PVN)	54.4 ± 14.1		90.5 ± 19.5		1258.6 ± 251.8		1191.6 ± 240.4		F1,19 = 0.01, p = 0.9283	F1,19 = 46.27, p < 0.0001	F1,19 = 0.09, p = 0.7642
	Medial preoptic nucleus (MPOA)	62.2 ± 6.8		56.6 ± 12.6		455.9 ± 65.8		345 ± 84.6		F1,19 = 1.30, p = 0.2677	F1,19 = 44.74, p < 0.0001	F1,19 = 1.07, p = 0.3144
	Anterior hypothalamus (AH)	127.2 ± 31.2		103.5 ± 25.3		460 ± 48.9		435.8 ± 68.5		F1,19 = 0.28, p = 0.6029	F1,19 = 53.90, p < 0.0001	F1,19 = 0.00, p = 0.9954
	Lateral hypothalamus (LH)	48.6 ± 7.8		46.5 ± 16.3		158.6 ± 29.2		271.2 ± 18.3		F1,19 = 8.08, p = 0.0104	F1,19 = 74.21, p < 0.0001	F1,19 = 8.71, p = 0.0082
	Dorsomedial hypothalamic nucleus (DMH)	87.7 ± 15.5		119.7 ± 26.3		832.9 ± 96.3		1013 ± 104.4		F1,18 = 2.07, p = 0.1674	F1,18 = 123.42, p < 0.0001	F1,18 = 1.01, p = 0.3284
	Ventromedial hypothalamic nucleus (VMH)	47.2 ± 9.7		88.5 ± 51.1		318.6 ± 24.6		177.3 ± 35		F1,18 = 3.03, p = 0.0988	F1,18 = 39.30, p < 0.0001	F1,18 = 10.10, p = 0.0052
	Arcuate hypothalamic nucleus (Arc)	92 ± 12.7		149.4 ± 62.9		845.4 ± 165.1		1080.6 ± 57.7		F1,18 = 2.16, p = 0.1589	F1,18 = 71.62, p < 0.0001	F1,18 = 0.80, p = 0.3836
Periaquaductal gray	Dorsomedial periaqueductal gray (DMPAG)	39.8 ± 8.1		57.9 ± 13.4		255 ± 41.1		230.7 ± 17.6		F1,19 = 0.02, p = 0.8992	F1,19 = 63.50, p < 0.0001	F1,19 = 0.76, p = 0.3956
	Dorsolateral periaqueductal gray (DLPAG)	36.3 ± 7.1		71.2 ± 16.5		236.6 ± 44.8		219.3 ± 25.7		F1,19 = 0.10, p = 0.7526	F1,19 = 40.05, p < 0.0001	F1,19 = 0.90, p = 0.3543
	Lateral periaqueductal gray (LPAG)	83.3 ± 16.7		70.4 ± 11.7		493 ± 53.7		436 ± 14.3		F1,19 = 1.24, p = 0.2792	F1,19 = 152.88, p < 0.0001	F1,19 = 0.49, p = 0.4912
Dorsal raphe	Dorsal raphe (DR)	23.8 ± 3.7		6.8 ± 4.6		310 ± 42.4		286.2 ± 70.3		F1,18 = 0.30, p = 0.5928	F1,18 = 56.97, p < 0.0001	F1,18 = 0.01, p = 0.9281

## Sheet: Supplementary Table 6
Supplementary Table 6. Behavioral study of 5-HTT-deficient animals
Reference No.			Present study			1					2			3			4			5					6									7					8			9		10			11
Author			Shoji et al.			Bengel et al. (1998)					Sora et al. (2001)			Sora et al. (2001)			Holmes et al. (2002)			Holmes et al. (2002)					Holmes et al. (2003)									Holmes et al. (2003)					Lira et al. (2003)			Li et al. (2004)		Zhao et al. (2006)			Adamec et al. (2006)
Genetic background			C57BL/6JJcl			129 x C57BL/6J					129 x C57BL/6J			129 x C57BL/6J			C57BL/6J			C57BL/6J	129S6/SvEvTac	C57BL/6J	129S6/SvEvTac		C57BL/6J		129S6/SvEvTac		C57BL/6J		129S6/SvEvTac			C57BL/6J					129S6/SvEv			C57BL/6J		C57BL/6J	129S5 x C57BL/6J		C57BL/6J
Genotype			5-HTT-/-	5-HTT+/-		5-HTT-/-		5-HTT+/-			5-HTT-/-	5-HTT+/-		5-HTT-/-	5-HTT+/-		5-HTT-/-	5-HTT+/-		5-HTT-/-		5-HTT+/-			5-HTT-/-		5-HTT-/-		5-HTT+/-		5-HTT+/-			5-HTT-/-		5-HTT+/-			5-HTT-/-	5-HTT-/-		5-HTT-/-		5-HTT-/-			5-HTT-/-	5-HTT+/-
Sex			Male			Male	Female	Male	Female		Male			Male			Male			Male/Female					Male	Female	Male	Female	Male	Female	Male	Female		Male	Female	Male	Female		Male	Female		Female		Male/Female			Male
Age			16–39 weeks			8–23 weeks					–			–			12–16 weeks (*1)			≥5 months					20–24 week									3–7 months					3–7 months			5–8 months		–			62.3 ± 1.6 weeks (*2)
Physical characteristics	Body weight		Increase	n.s.										Increase	n.s.					Increase	n.s.	n.s.	n.s.																								Increase	n.s.
	Body temperature		n.s.	n.s.																																									n.s.
Grip strength test	Grip strength		n.s.	n.s.
Wire hang test	Latency (s)		Decrease	n.s.																n.s.	Decrease	n.s.	n.s.
Rotarod test	Latency (s)		Decrease	n.s.																Decrease	n.s.	n.s.	n.s.
Hot plate test	Latency (s)		Increase	n.s.																																									n.s.
Shock avoidance test	Escape latency (s)																																						Increase	Increase
	Escapes (%)																																						Decrease	Decrease
	Escape failures (%)																																						Increase	Increase
	Activity (number of infrared beam interruptions)																																						n.s.	n.s.
Shock sensitivity test	Startle amplitude (A.U.)																																						n.s.	n.s.
Stress-induced analgesia test	Paw withdrawal latency (s)																																						n.s.	n.s.
Acoustic startle response test	Startle response (A.U.)		Decrease	n.s.																																									n.s.		n.s. (increase after stress)	n.s.
Prepulse inhibition test	Prepulse inhibition (%)		n.s.	n.s.																																									n.s.
Straub tail test	Straub tail (frequency)
Balancing test	Rope climbing/horizontal rod performance/missteps
Conditioned place preference test	Time diff. (pre-post)										Increase	n.s.		Increase	n.s.
Food finding test	Latency to approach (s)
	Latency to touch/lick (s)
	Number of approaches
	Number of touches
Home cage activity test (single housing)	Beam breaks																Decrease	n.s.																											n.s.
Open field test	Horizontal activity		Decrease	n.s.		n.s.	n.s.	n.s.	n.s.					n.s.	n.s.		Decrease	n.s.																Decrease	Decrease	n.s.	n.s.		n.s.	n.s.				Decrease	Decrease
	Vertical activity		Decrease	n.s.													Decrease	n.s.																Decrease	Decrease	Decrease	n.s.		n.s.	n.s.
	Center time		Decrease	n.s.																														Decrease	Decrease	n.s.	n.s.							Decrease	Decrease
	Center frequency
	Center activity																																						n.s.	n.s.
	Stereotypic counts		Decrease	n.s.
Light/dark transition test	Distance traveled in dark and light chambers		Decrease	n.s.
	Number of transitions		n.s.	n.s.																					Decrease	Decrease	n.s.	n.s.	n.s.	Decrease	n.s.	n.s.		Decrease	Decrease	n.s.	n.s.
	Time in light compartment		Decrease	n.s.																					Decrease	Decrease	n.s.	n.s.	n.s.	Decrease	n.s.	n.s.															(decrease after stress)	n.s.
	Time in dark compartment																																	n.s.	Increase	n.s.	n.s.
	Latency to enter light		n.s.	n.s.
Elevated plus maze test	Time spent in open arms		Decrease	n.s.																					Decrease	Decrease	n.s.	n.s.	n.s.	n.s.	n.s.	n.s.		Decrease	Decrease	n.s.	n.s.		n.s.	n.s.		Decrease					(decrease after stress)	n.s.
	Distance traveled in open arms (cm)
	Latency to enter open arms (s)
	Entries into open arms		Decrease	n.s.																					Decrease	n.s.	n.s.	n.s.	Decrease	n.s.	n.s.	n.s.		Decrease	Decrease	n.s.	n.s.		n.s.	n.s.		Decrease
	Time spent in closed arms (s)																																						n.s.	n.s.
	Distance traveled in closed arms (cm)
	Entries into closed arms																								n.s.	Decrease	Decrease	n.s.	n.s.	n.s.	n.s.	n.s.		n.s.	n.s.	n.s.	n.s.		n.s.	n.s.		Decrease					n.s.	n.s.
	Total arm entries		Decrease	n.s.																					Decrease	Decrease	Decrease	n.s.	n.s.	n.s.	n.s.	n.s.							Decrease	Decrease		Decrease					n.s.	n.s.
	Total distance traveled		Decrease	n.s.
	Rears																								n.s.	n.s.	n.s.	n.s.	n.s.	n.s.	n.s.	n.s.		n.s.	n.s.	n.s.	n.s.
	Head dips																								Decrease	Decrease	n.s.	n.s.	Decrease	n.s.	n.s.	n.s.							Decrease	Decrease							(decrease after stress)	n.s.
	Stretch attend posture																								n.s.	n.s.	n.s.	n.s.	n.s.	n.s.	n.s.	n.s.															n.s.	(decrease after stress)
	Fecal boli																								n.s.	n.s.	n.s.	n.s.	n.s.	n.s.	n.s.	n.s.
Successive alleys	Latency to enter the first open alley (s)
	Time spent in open alleys (s)
	Crossing between alleys
Black-white alley test	Latency to enter the white section (s)
	Time spent in the white section (s)
	Number of crossings between the two sections
Burrowing	Amount burrowed
Emergence test	Shelter-open field transitions																																	Decrease	Decrease	n.s.	n.s.
	Time out of shelter (%)																																	Decrease	Decrease	n.s.	Decrease
Home cage emergence task	Latency leaving the home cage (s)
Novelty suppressed feeding	Latency to begin feeding (s)																																						Increase	Increase
Marble burying test	Number of marbles buried																																											↓↓	↓↓
Hole board test	Time in center (s)																																														Decrease	n.s.
	Time near the wall (s)																																														Increase	n.s.
	Head dips																																														Decrease	n.s.
	Time active																																														Decrease	n.s.
	Rearing																																														Decrease	n.s.
Sticky label test	Latency to attempt removal (s)
	Number of attempts to remove
	Latency to remove the sticky label (s)
Novel object test	Latency to approach the object (s)
	Latency to touch the object (s)
	Number of approaches
	Number of touches
Porsolt forced swim test	Immobility time		Increase	n.s.																n.s.	Increase	n.s.	Increase																Increase	Increase
	Distance traveled (cm)		Decrease	n.s.
Tail suspension test	Immobility time		n.s.	n.s.																n.s.	Decrease	n.s.	n.s.																Decrease	NT				n.s. (day 1), increase (day 2)	Increase
Sucrose preference test	Water intake		n.s.	n.s.
	Sucrose intake		Decrease	Decrease
	Total liquid intake
Sucrose preference test	Sucrose preference		n.s.	Decrease
Nest building test	Nest score
Grooming test	Latency to groom (s)
	Number of bouts
	Time spent grooming
Resident-intruder test	Latency to first attack (s)																Increase	n.s.
	Number of bite attacks																Decrease	Decrease
	Offensive behavior time
	Social exploration																n.s.	n.s.
	Non-social exploration/Inactivity/Grooming
Social interaction test (cylinder, vs. a mouse of the same genotype)	Initiated sniffs/follows
	Touches
	Number of contacts		Decrease	n.s.
	Duration of contacts (s)		Increase	n.s.
	Duration of active contact (s)		Decrease	n.s.
	Mean duration/contact (s)		Increase	n.s.
	Distance traveled (cm)		Decrease	n.s.
	Time without contact (s)
	Self-grooming
	Vertical rears
	Attacks
	Straub tail (frequency)
Three-chamber test (social approach test)	Time spent in chamber/cage (stranger 1 vs. object)		Increase	n.s.
Three-chamber test (social preference test)	Time spent in chamber/cage (stranger 2 vs. stranger 1)		n.s.	n.s.
Home cage social interaction test (home cage, vs. a mouse of the same genotype)	Mean number of contacts		Increase	n.s.
	Activity level (A.U.)		Decrease	n.s.
Fear conditioning test (conditioning)	Freezing		Increase	n.s.
	Distance traveled (cm)		Decrease	n.s.
Fear conditioning test (context test)	Freezing		Decrease, increase	Decrease, n.s.
	Distance traveled (cm)		Increase, decrease	Increase, n.s.
Fear conditioning test (altered context test without CS)	Freezing		n.s.	n.s.
	Distance traveled (cm)		n.s.	n.s.
Fear conditioning test (altered context test with CS)	Freezing		n.s.	Decrease
	Distance traveled (cm)		n.s.	Increase
Fear conditioning test (context test) 29 days after conditioning	Freezing		Increase	n.s.
	Distance traveled (cm)		n.s.	n.s.
Fear conditioning test (altered context test without CS) 29 days after conditioning	Freezing		n.s.	n.s.
	Distance traveled (cm)		n.s.	n.s.
Fear conditioning test (altered context test with CS) 29 days after conditioning	Freezing		n.s.	Decrease
	Distance traveled (cm)		n.s.	Increase
Fear conditioning test (extinction recall)	Freezing
Fear conditioning test	Shock sensitivity (startle response/distance traveled)		Decrease	n.s.
5-choice serial reaction time task	Correct responses (%)
	Latency of correct responses
	Premature responses
	Perseverative responses
	Number of omissions
Serial reversal learning test	Correct responses (%)
	Correct responses (%), reversal
Object recognition test	Discrimination index
Barnes maze test (acquisition)	Number of errors		n.s.	n.s.
	Latency to find the target (s)		n.s.	Decrease
	Distance traveled to reach the target (cm)		n.s.	n.s.
	Number of omissions		n.s.	n.s.
Barnes maze test (reversal)	Latency to find the target (s)
Barnes maze test (probe trial) 1 day after acquisition	Time spent around the target (s)		n.s.	n.s.
Barnes maze test (probe trial) 28 days after acquisition	Time spent around the target (s)		n.s.	n.s.
Water maze test	Latency to find the goal
T-maze spontaneous alternation test	Correct responses/alternation (%)		n.s.	n.s.
	*1 age at the beginning of testing. *2 age at arrival
	NT, not tested
References
1	Bengel D, Murphy DL, Andrews AM, Wichems CH, Feltner D, Heils A, Mössner R, Westphal H, Lesch KP. Altered brain serotonin homeostasis and locomotor insensitivity to 3, 4-methylenedioxymethamphetamine (“Ecstasy”) in serotonin transporter-deficient mice. Molecular Pharmacology 1998;53(4):649-655.
2	Sora I, Wichems C, Takahashi N, Li XF, Zeng Z, Revay R, Lesch KP, Murphy DL, Uhl GR. Cocaine reward models: conditioned place preference can be established in dopamine-and in serotonin-transporter knockout mice. Proceedings of the National Academy of Sciences 1998;95(13):7699-7704.
3	Sora I, Hall FS, Andrews AM, Itokawa M, Li XF, Wei HB, Wichems C, Lesch KP, Murphy DL, Uhl GR. Molecular mechanisms of cocaine reward: combined dopamine and serotonin transporter knockouts eliminate cocaine place preference. Proceedings of the National Academy of Sciences 2001;98(9):5300-5305.
4	Holmes A, Murphy DL, Crawley JN. Reduced aggression in mice lacking the serotonin transporter. Psychopharmacology 2002;161(2):160-167.
5	Holmes A, Yang RJ, Murphy DL, Crawley JN. Evaluation of antidepressant-related behavioral responses in mice lacking the serotonin transporter. Neuropsychopharmacology 2002;27(6):914-923.
6	Holmes A, Li Q, Murphy DL, Gold E, Crawley JN. Abnormal anxiety‐related behavior in serotonin transporter null mutant mice: the influence of genetic background. Genes, Brain and Behavior 2003;2(6):365-380.
7	Holmes A, Yang RJ, Lesch KP, Crawley JN, Murphy DL. Mice lacking the serotonin transporter exhibit 5-HT 1A receptor-mediated abnormalities in tests for anxiety-like behavior. Neuropsychopharmacology 2003;28(12):2077-2088.
8	Lira A, Zhou M, Castanon N, Ansorge MS, Gordon JA, Francis JH, Bradley-Moore M, Lira J, Underwood MD, Arango V, Kung HF, Hofer MA, Hen R, Gingrich JA. Altered depression-related behaviors and functional changes in the dorsal raphe nucleus of serotonin transporter-deficient mice. Biological Psychiatry 2003;54(10):960-971.
9	Li Q, Holmes A, Ma L, Van de Kar LD, Garcia F, Murphy DL. Medial hypothalamic 5-hydroxytryptamine (5-HT) 1A receptors regulate neuroendocrine responses to stress and exploratory locomotor activity: application of recombinant adenovirus containing 5-HT1A sequences. Journal of Neuroscience 2004;24(48):10868-10877.
10	Zhao S, Edwards J, Carroll J, Wiedholz L, Millstein RA, Jaing C, Murphy DL, Lanthorn TH, Holmes A. Insertion mutation at the C-terminus of the serotonin transporter disrupts brain serotonin function and emotion-related behaviors in mice. Neuroscience 2006;140(1):321-334.
11	Adamec R, Burton P, Blundell J, Murphy DL, Holmes A. Vulnerability to mild predator stress in serotonin transporter knockout mice. Behavioural Brain Research 2006;170(1):126-140.
12	Kalueff AV, Gallagher PS, Murphy DL. Are serotonin transporter knockout mice ‘depressed’?: hypoactivity but no anhedonia. Neuroreport 2006;17(12):1347-1351.
13	Kalueff AV, Fox MA, Gallagher PS, Murphy DL. Hypolocomotion, anxiety and serotonin syndrome‐like behavior contribute to the complex phenotype of serotonin transporter knockout mice. Genes, Brain and Behavior 2007;6(4):389-400.
14	Kalueff AV, Jensen CL, Murphy DL. Locomotory patterns, spatiotemporal organization of exploration and spatial memory in serotonin transporter knockout mice. Brain Research 2007;1169:87-97.
15	Carroll JC, Boyce-Rustay JM, Millstein R, Yang R, Wiedholz LM, Murphy DL, Holmes A. Effects of mild early life stress on abnormal emotion-related behaviors in 5-HTT knockout mice. Behavior Genetics 2007;37(1):214-222.
16	Jansen F, Heiming RS, Lewejohann L, Touma C, Palme R, Schmitt A, Lesch KP, Sachser N. Modulation of behavioural profile and stress response by 5-HTT genotype and social experience in adulthood. Behavioural Brain Research 2010;207(1):21-29.
17	Narayanan V, Heiming RS, Jansen F, Lesting J, Sachser N, Pape HC, Seidenbecher T. Social defeat: impact on fear extinction and amygdala-prefrontal cortical theta synchrony in 5-HTT deficient mice. PloS one 2011;6(7):e22600.
18	Wellman CL, Izquierdo A, Garrett JE, Martin KP, Carroll J, Millstein R, Lesch KP, Murphy DL, Holmes A. Impaired stress-coping and fear extinction and abnormal corticolimbic morphology in serotonin transporter knock-out mice. Journal of Neuroscience 2007;27(3):684-691.
19	Karabeg MM, Grauthoff S, Kollert SY, Weidner M, Heiming RS, Jansen F, Popp S, Kaiser S, Lesch KP, Sachser N, Schmitt AG, Lewejohann L. 5-HTT deficiency affects neuroplasticity and increases stress sensitivity resulting in altered spatial learning performance in the Morris water maze but not in the Barnes maze. PloS one 2013;8(10):e78238.
20	Sakakibara Y, Kasahara Y, Hall FS, Lesch KP, Murphy DL, Uhl GR, Sora I. Developmental alterations in anxiety and cognitive behavior in serotonin transporter mutant mice. Psychopharmacology 2014;231(21):4119-4133.
21	Tanaka M, Sato A, Kasai S, Hagino Y, Kotajima-Murakami H, Kashii H, Takamatsu Y, Nishito Y, Inagaki M, Mizuguchi M, Hall FS, Uhl GR, Murphy D, Sora I, Ikeda, K. (2018). Brain hyperserotonemia causes autism-relevant social deficits in mice. Molecular Autism 2018;9(1):1-14.
22	Pan W, Lyu K, Zhang H, Li C, Chen P, Ying M, Chen F, Tang J. Attenuation of auditory mismatch negativity in serotonin transporter knockout mice with anxiety-related behaviors. Behavioural Brain Research 2020;379:112387.
23	Jennings KA, Loder MK, Sheward WJ, Pei Q, Deacon RM., Benson MA, Olverman HJ, Hastie ND, Harmar AJ, Shen S, Sharp T. Increased expression of the 5-HT transporter confers a low-anxiety phenotype linked to decreased 5-HT transmission. Journal of Neuroscience 2006;26(35):8955-8964.
24	Line SJ, Barkus C, Coyle C, Jennings KA, Deacon RM, Lesch KP, Sharp T, Bannerman DM. Opposing alterations in anxiety and species-typical behaviours in serotonin transporter overexpressor and knockout mice. European Neuropsychopharmacology 2011;21(1):108-116.
25	Homberg JR, Pattij T, Janssen MC, Ronken E, De Boer SF, Schoffelmeer AN, Cuppen E. Serotonin transporter deficiency in rats improves inhibitory control but not behavioural flexibility. European Journal of Neuroscience 2007;26(7):2066-2073.
26	Olivier JDA, Jans LAW, Blokland A, Broers NJ, Homberg JR, Ellenbroek BA, Cools AR. Serotonin transporter deficiency in rats contributes to impaired object memory. Genes, Brain and Behavior 2009;8(8):829-834.
27	Olivier JDA, Van Der Hart MGC, Van Swelm RPL, Dederen PJ, Homberg JR, Cremers T, Deen PM, Cuppen E, Cools AR, Ellenbroek BA. A study in male and female 5-HT transporter knockout rats: an animal model for anxiety and depression disorders. Neuroscience 2008;152(3):573-584.
28	Schipper P, Kiliaan AJ, Homberg JR. A mixed polyunsaturated fatty acid diet normalizes hippocampal neurogenesis and reduces anxiety in serotonin transporter knockout rats. Behavioural Pharmacology 2011;22(4):324-334.
29	Johnson PL, Molosh AI, Federici LM, Bernabe C, Haggerty D, Fitz SD, Nalivaiko E, Truitt W, Shekhar A. Assessment of fear and anxiety associated behaviors, physiology and neural circuits in rats with reduced serotonin transporter (SERT) levels. Translational Psychiatry 2019;9(1):1-14.
[truncated: 32 more columns]
